# Supplementary material for: Unique osteological evidence for human-animal gladiatorial combat in Roman Britain
Source: PLoS One. 2025 Apr 23;20(4):e0319847. doi: 10.1371/journal.pone.0319847 (PMC12017832; doi:10.1371/journal.pone.0319847)
Supplement: S1 File — (ZIP) [file pone.0319847.s001.zip]

Archive with 14 entries (13 files):
- Pelvis Models/
- __MACOSX/._Pelvis Models
- Pelvis Models/PelvisModelPLY.jpg
- __MACOSX/Pelvis Models/._PelvisModelPLY.jpg
- Pelvis Models/PelvisModel.mtl
- __MACOSX/Pelvis Models/._PelvisModel.mtl
- Pelvis Models/PelvisModelSTL.stl
- __MACOSX/Pelvis Models/._PelvisModelSTL.stl
- Pelvis Models/PelvisModelPLY.ply
- __MACOSX/Pelvis Models/._PelvisModelPLY.ply
- Pelvis Models/PelvisModel.obj
- __MACOSX/Pelvis Models/._PelvisModel.obj
- Pelvis Models/PelvisModel.jpg
- __MACOSX/Pelvis Models/._PelvisModel.jpg
