# Supplementary material for: Unique osteological evidence for human-animal gladiatorial combat in Roman Britain
Source: PLoS One. 2025 Apr 23;20(4):e0319847. doi: 10.1371/journal.pone.0319847 (PMC12017832; doi:10.1371/journal.pone.0319847)
Supplement: S1 File — (ZIP) [file pone.0319847.s001.zip › Pelvis Models/PelvisModel.mtl]

newmtl Solid
Ka 1.0 1.0 1.0
Kd 1.0 1.0 1.0
Ks 0.0 0.0 0.0
d 1.0
Ns 0.0
illum 0

newmtl PelvisModel
Ka 1.0 1.0 1.0
Kd 1.0 1.0 1.0
Ks 0.0 0.0 0.0
d 1.0
Ns 0.0
illum 0
map_Kd PelvisModel.jpg
