# Supplementary material for: Unique osteological evidence for human-animal gladiatorial combat in Roman Britain
Source: PLoS One. 2025 Apr 23;20(4):e0319847. doi: 10.1371/journal.pone.0319847 (PMC12017832; doi:10.1371/journal.pone.0319847)
Supplement: S1 File — (ZIP) [file pone.0319847.s001.zip › Pelvis Models/PelvisModel.obj]

# Generated with Agisoft Metashape
mtllib PelvisModel.mtl
usemtl PelvisModel
v 0.392510 0.848241 -4.518134 0.631373 0.505882 0.207843
v 0.390154 0.847896 -4.518524 0.462745 0.376471 0.164706
v 0.345668 0.837767 -4.517890 0.352941 0.301961 0.141176
v 0.342252 0.838655 -4.518073 0.466667 0.388235 0.188235
v 0.340286 0.836842 -4.520425 0.439216 0.360784 0.168627
v 0.340048 0.837901 -4.519137 0.552941 0.454902 0.203922
v 0.338851 0.837707 -4.518969 0.694118 0.564706 0.239216
v 0.339188 0.836309 -4.520403 0.556863 0.454902 0.203922
v 0.338002 0.836417 -4.519259 0.694118 0.564706 0.243137
v 0.339853 0.839078 -4.517520 0.552941 0.454902 0.211765
v 0.338710 0.838551 -4.518073 0.639216 0.521569 0.231373
v 0.337493 0.838151 -4.517928 0.686275 0.560784 0.243137
v 0.336580 0.837357 -4.518090 0.694118 0.568627 0.250980
v 0.335520 0.836775 -4.518071 0.694118 0.568627 0.262745
v 0.336854 0.836100 -4.518608 0.686275 0.560784 0.250980
v 0.335424 0.835776 -4.518278 0.690196 0.564706 0.262745
v 0.326629 0.833967 -4.519657 0.470588 0.431373 0.266667
v 0.326134 0.835670 -4.517923 0.470588 0.427451 0.266667
v 0.323281 0.835044 -4.518166 0.505882 0.458824 0.305882
v 0.321069 0.832777 -4.519522 0.294118 0.254902 0.203922
v 0.321195 0.834797 -4.517704 0.458824 0.415686 0.286275
v 0.318540 0.832402 -4.519137 0.333333 0.282353 0.168627
v 0.318830 0.833762 -4.518067 0.313725 0.266667 0.152941
v 0.313337 0.831760 -4.517838 0.501961 0.419608 0.207843
v 0.307833 0.830546 -4.518169 0.592157 0.494118 0.250980
v 0.311494 0.831205 -4.518208 0.549020 0.454902 0.215686
v 0.305301 0.830207 -4.518104 0.400000 0.345098 0.176471
v 0.304454 0.829275 -4.519381 0.447059 0.384314 0.188235
v 0.303620 0.830271 -4.517906 0.360784 0.313725 0.160784
v 0.299328 0.828135 -4.519949 0.670588 0.533333 0.223529
v 0.297854 0.827857 -4.519615 0.650980 0.517647 0.219608
v 0.388141 0.847424 -4.518101 0.588235 0.466667 0.172549
v 0.341455 0.836893 -4.520227 0.443137 0.368627 0.172549
v 0.330368 0.835007 -4.517868 0.635294 0.509804 0.227451
v 0.328896 0.834415 -4.518673 0.588235 0.486275 0.239216
v 0.301337 0.828677 -4.519495 0.411765 0.349020 0.184314
v 0.295080 0.827283 -4.518201 0.592157 0.486275 0.207843
v 0.301281 0.830203 -4.518073 0.533333 0.435294 0.196078
v 0.300172 0.829831 -4.518073 0.360784 0.301961 0.160784
v 0.199188 0.501417 -4.072220 0.886275 0.803922 0.501961
v 0.179719 0.498749 -4.076909 0.843137 0.745098 0.427451
v 0.177786 0.499982 -4.078506 0.831373 0.721569 0.392157
v 0.158814 0.493453 -4.081058 0.894118 0.803922 0.509804
v 0.150792 0.491783 -4.082918 0.878431 0.780392 0.435294
v 0.139105 0.490927 -4.085826 0.839216 0.749020 0.447059
v 0.193929 0.501820 -4.074281 0.878431 0.780392 0.482353
v 0.191831 0.497855 -4.072572 0.850980 0.764706 0.490196
v 0.185964 0.498811 -4.074741 0.835294 0.760784 0.505882
v 0.186271 0.495388 -4.072806 0.843137 0.768627 0.505882
v 0.182850 0.497429 -4.074879 0.890196 0.823529 0.560784
v 0.179781 0.494814 -4.074096 0.847059 0.756863 0.439216
v 0.184244 0.492551 -4.071671 0.890196 0.815686 0.521569
v 0.173748 0.493960 -4.076080 0.866667 0.768627 0.454902
v 0.168834 0.494278 -4.078067 0.847059 0.745098 0.423529
v 0.170453 0.491598 -4.075649 0.854902 0.768627 0.450980
v 0.172913 0.491605 -4.074830 0.858824 0.756863 0.431373
v 0.178023 0.490513 -4.072194 0.850980 0.749020 0.411765
v 0.174998 0.487909 -4.071908 0.847059 0.729412 0.384314
v 0.172187 0.489587 -4.073989 0.858824 0.752941 0.419608
v 0.153634 0.492895 -4.082276 0.909804 0.831373 0.525490
v 0.165185 0.492357 -4.078475 0.850980 0.741176 0.396078
v 0.162832 0.493188 -4.079800 0.866667 0.772549 0.458824
v 0.167186 0.490953 -4.076636 0.874510 0.756863 0.392157
v 0.159587 0.489790 -4.078052 0.843137 0.737255 0.407843
v 0.168709 0.488623 -4.074596 0.854902 0.741176 0.388235
v 0.164232 0.486567 -4.074551 0.866667 0.788235 0.482353
v 0.162429 0.488731 -4.076628 0.878431 0.776471 0.443137
v 0.155873 0.490742 -4.079940 0.854902 0.764706 0.447059
v 0.152338 0.489043 -4.080285 0.886275 0.792157 0.462745
v 0.158035 0.487076 -4.076926 0.850980 0.745098 0.415686
v 0.152785 0.485948 -4.077959 0.874510 0.768627 0.431373
v 0.151531 0.482537 -4.076596 0.831373 0.705882 0.356863
v 0.156215 0.484392 -4.075772 0.847059 0.752941 0.435294
v 0.160930 0.484517 -4.074414 0.901961 0.800000 0.462745
v 0.164600 0.483032 -4.072086 0.878431 0.772549 0.435294
v 0.158829 0.483060 -4.074043 0.886275 0.784314 0.447059
v 0.160724 0.481446 -4.072145 0.894118 0.796078 0.474510
v 0.154128 0.480469 -4.074273 0.839216 0.721569 0.388235
v 0.158481 0.479312 -4.071833 0.878431 0.772549 0.450980
v 0.154687 0.477983 -4.072268 0.843137 0.733333 0.411765
v 0.146844 0.490789 -4.083358 0.815686 0.701961 0.360784
v 0.149110 0.489419 -4.081845 0.839216 0.725490 0.376471
v 0.143972 0.488910 -4.082943 0.796078 0.682353 0.345098
v 0.142555 0.485649 -4.081640 0.874510 0.776471 0.454902
v 0.131080 0.488522 -4.087535 0.878431 0.803922 0.517647
v 0.138639 0.487835 -4.084123 0.835294 0.756863 0.478431
v 0.135729 0.485971 -4.084016 0.886275 0.831373 0.584314
v 0.132304 0.485497 -4.085346 0.913725 0.843137 0.560784
v 0.139027 0.483052 -4.081203 0.858824 0.776471 0.478431
v 0.134670 0.482771 -4.082463 0.898039 0.819608 0.521569
v 0.132219 0.480616 -4.081911 0.835294 0.745098 0.454902
v 0.147802 0.486397 -4.080574 0.827451 0.709804 0.368627
v 0.150041 0.483714 -4.078045 0.831373 0.713725 0.368627
v 0.144921 0.483723 -4.079824 0.854902 0.764706 0.462745
v 0.146863 0.480157 -4.076923 0.878431 0.796078 0.494118
v 0.143802 0.480535 -4.078104 0.913725 0.827451 0.517647
v 0.142622 0.477609 -4.076584 0.866667 0.764706 0.435294
v 0.145118 0.476897 -4.075271 0.870588 0.792157 0.486275
v 0.151213 0.477610 -4.073453 0.850980 0.733333 0.396078
v 0.149830 0.473302 -4.070936 0.854902 0.764706 0.439216
v 0.140504 0.478736 -4.078081 0.866667 0.756863 0.415686
v 0.138604 0.475388 -4.076060 0.886275 0.788235 0.462745
v 0.132862 0.477498 -4.079852 0.800000 0.705882 0.419608
v 0.137005 0.479098 -4.079632 0.847059 0.760784 0.458824
v 0.134546 0.473859 -4.076740 0.811765 0.713725 0.423529
v 0.142667 0.474362 -4.074535 0.878431 0.768627 0.415686
v 0.138259 0.472726 -4.074476 0.811765 0.705882 0.400000
v 0.133381 0.470903 -4.075346 0.854902 0.749020 0.439216
v 0.134926 0.468414 -4.073474 0.847059 0.729412 0.411765
v 0.145564 0.472512 -4.072267 0.898039 0.827451 0.521569
v 0.140307 0.470200 -4.071890 0.874510 0.764706 0.423529
v 0.138529 0.470496 -4.072838 0.847059 0.733333 0.407843
v 0.136357 0.468350 -4.072810 0.854902 0.745098 0.435294
v 0.315431 0.331473 -3.922307 0.850980 0.756863 0.494118
v 0.317814 0.323632 -3.916303 0.674510 0.564706 0.317647
v 0.318721 0.321581 -3.916789 0.647059 0.509804 0.290196
v 0.283599 0.331768 -3.923520 0.803922 0.694118 0.400000
v 0.281310 0.330678 -3.922521 0.831373 0.721569 0.419608
v 0.277177 0.331728 -3.924143 0.788235 0.678431 0.372549
v 0.270244 0.329227 -3.922901 0.807843 0.717647 0.431373
v 0.260620 0.327630 -3.923132 0.823529 0.729412 0.431373
v 0.254939 0.327022 -3.923212 0.768627 0.647059 0.352941
v 0.251711 0.326734 -3.922713 0.854902 0.717647 0.415686
v 0.246748 0.326914 -3.923840 0.835294 0.717647 0.423529
v 0.244225 0.326062 -3.923445 0.803922 0.678431 0.388235
v 0.311661 0.333512 -3.923750 0.780392 0.686275 0.423529
v 0.300473 0.333466 -3.923730 0.827451 0.717647 0.431373
v 0.301754 0.319282 -3.923846 0.415686 0.352941 0.207843
v 0.309395 0.316827 -3.923339 0.317647 0.262745 0.168627
v 0.294393 0.330739 -3.923141 0.800000 0.709804 0.443137
v 0.289200 0.329188 -3.922884 0.725490 0.627451 0.368627
v 0.291838 0.328350 -3.922441 0.619608 0.552941 0.360784
v 0.282826 0.321371 -3.922003 0.392157 0.313725 0.176471
v 0.295806 0.322760 -3.922991 0.458824 0.376471 0.200000
v 0.298629 0.321257 -3.923161 0.556863 0.454902 0.254902
v 0.297281 0.321771 -3.923101 0.466667 0.384314 0.215686
v 0.293596 0.322170 -3.923378 0.513725 0.407843 0.215686
v 0.292487 0.321975 -3.923363 0.529412 0.419608 0.211765
v 0.291152 0.322422 -3.923001 0.513725 0.403922 0.200000
v 0.289977 0.322417 -3.923066 0.517647 0.392157 0.192157
v 0.288676 0.322125 -3.923233 0.498039 0.360784 0.180392
v 0.318792 0.315521 -3.922705 0.454902 0.380392 0.227451
v 0.274665 0.320510 -3.923879 0.400000 0.290196 0.133333
v 0.272815 0.320641 -3.923125 0.376471 0.282353 0.141176
v 0.266264 0.319815 -3.923094 0.411765 0.321569 0.176471
v 0.263885 0.318624 -3.923166 0.368627 0.290196 0.164706
v 0.261408 0.317700 -3.923116 0.345098 0.270588 0.137255
v 0.258180 0.316887 -3.923073 0.352941 0.278431 0.141176
v 0.256371 0.316892 -3.923093 0.396078 0.321569 0.168627
v 0.255006 0.317848 -3.921998 0.466667 0.380392 0.188235
v 0.252141 0.316992 -3.922638 0.564706 0.435294 0.219608
v 0.249825 0.315811 -3.923115 0.560784 0.435294 0.211765
v 0.247508 0.316348 -3.923200 0.435294 0.356863 0.211765
v 0.239152 0.324129 -3.923200 0.756863 0.647059 0.349020
v 0.229547 0.323921 -3.923242 0.792157 0.662745 0.333333
v 0.226278 0.323117 -3.923188 0.850980 0.721569 0.384314
v 0.217646 0.323544 -3.924062 0.827451 0.701961 0.388235
v 0.212329 0.320313 -3.922552 0.811765 0.662745 0.329412
v 0.209238 0.320688 -3.923652 0.796078 0.647059 0.325490
v 0.203918 0.318261 -3.923439 0.807843 0.690196 0.384314
v 0.195991 0.315011 -3.923485 0.854902 0.725490 0.388235
v 0.194366 0.313123 -3.923271 0.752941 0.650980 0.372549
v 0.193743 0.311676 -3.923282 0.776471 0.643137 0.352941
v 0.240401 0.316631 -3.922640 0.537255 0.435294 0.235294
v 0.237212 0.313639 -3.923827 0.564706 0.466667 0.258824
v 0.231876 0.312564 -3.923017 0.537255 0.427451 0.231373
v 0.228873 0.311949 -3.922992 0.498039 0.380392 0.203922
v 0.224999 0.310203 -3.923714 0.478431 0.364706 0.172549
v 0.223757 0.309907 -3.923360 0.466667 0.360784 0.176471
v 0.220096 0.307610 -3.923255 0.482353 0.384314 0.188235
v 0.216564 0.306919 -3.922889 0.549020 0.458824 0.254902
v 0.214738 0.305616 -3.923243 0.505882 0.419608 0.235294
v 0.211427 0.303631 -3.923149 0.545098 0.439216 0.219608
v 0.209113 0.302887 -3.922893 0.513725 0.423529 0.223529
v 0.192873 0.309949 -3.923694 0.690196 0.552941 0.301961
v 0.195582 0.307732 -3.922862 0.701961 0.596078 0.341176
v 0.196298 0.306345 -3.923179 0.701961 0.592157 0.321569
v 0.198090 0.305393 -3.923246 0.627451 0.529412 0.294118
v 0.204577 0.303120 -3.922986 0.639216 0.529412 0.286275
v 0.207501 0.302638 -3.922944 0.509804 0.419608 0.231373
v 0.205369 0.302268 -3.923570 0.611765 0.509804 0.270588
v 0.202666 0.303305 -3.923123 0.678431 0.564706 0.309804
v 0.200569 0.304212 -3.923190 0.584314 0.486275 0.290196
v 0.278417 0.328391 -3.920923 0.776471 0.666667 0.364706
v 0.273973 0.328709 -3.921655 0.843137 0.756863 0.458824
v 0.267662 0.327480 -3.921844 0.807843 0.717647 0.435294
v 0.262629 0.326538 -3.922040 0.850980 0.772549 0.501961
v 0.259824 0.324666 -3.921369 0.839216 0.749020 0.454902
v 0.255126 0.325684 -3.922298 0.749020 0.631373 0.337255
v 0.252377 0.325331 -3.921670 0.839216 0.698039 0.380392
v 0.249399 0.325914 -3.922150 0.898039 0.737255 0.411765
v 0.249355 0.324613 -3.921064 0.823529 0.686275 0.372549
v 0.250615 0.323547 -3.920401 0.752941 0.639216 0.349020
v 0.247523 0.324214 -3.921012 0.780392 0.666667 0.380392
v 0.247835 0.323125 -3.920251 0.776471 0.662745 0.372549
v 0.244829 0.323881 -3.921505 0.807843 0.686275 0.384314
v 0.245728 0.322687 -3.920527 0.772549 0.658824 0.368627
v 0.241719 0.322982 -3.922018 0.733333 0.623529 0.368627
v 0.241949 0.321819 -3.921356 0.647059 0.552941 0.345098
v 0.313303 0.327176 -3.918686 0.819608 0.717647 0.431373
v 0.311281 0.329620 -3.920761 0.796078 0.698039 0.435294
v 0.310925 0.327001 -3.918454 0.815686 0.709804 0.419608
v 0.307136 0.328194 -3.919695 0.819608 0.713725 0.415686
v 0.307780 0.326384 -3.918147 0.764706 0.682353 0.419608
v 0.301287 0.331935 -3.922485 0.866667 0.760784 0.458824
v 0.304619 0.330165 -3.921276 0.827451 0.713725 0.400000
v 0.307359 0.330752 -3.921550 0.811765 0.701961 0.403922
v 0.301758 0.329316 -3.920973 0.827451 0.725490 0.403922
v 0.299342 0.331180 -3.922293 0.835294 0.745098 0.447059
v 0.298339 0.328115 -3.920927 0.776471 0.694118 0.407843
v 0.304982 0.327170 -3.918997 0.815686 0.717647 0.427451
v 0.305034 0.325799 -3.918192 0.772549 0.678431 0.396078
v 0.303355 0.326537 -3.918862 0.729412 0.647059 0.384314
v 0.299630 0.328787 -3.920975 0.803922 0.713725 0.415686
v 0.301114 0.327311 -3.919754 0.772549 0.682353 0.384314
v 0.299720 0.326995 -3.919928 0.737255 0.654902 0.376471
v 0.298583 0.326754 -3.920215 0.709804 0.627451 0.356863
v 0.303620 0.325460 -3.918346 0.694118 0.600000 0.349020
v 0.302475 0.325203 -3.918681 0.631373 0.533333 0.317647
v 0.301338 0.324962 -3.919056 0.635294 0.525490 0.294118
v 0.300061 0.325932 -3.919448 0.694118 0.600000 0.345098
v 0.298823 0.325618 -3.919956 0.694118 0.596078 0.321569
v 0.315774 0.327435 -3.918801 0.854902 0.764706 0.478431
v 0.318960 0.318586 -3.919435 0.584314 0.474510 0.254902
v 0.315458 0.319100 -3.919437 0.580392 0.478431 0.266667
v 0.314874 0.317698 -3.920926 0.521569 0.435294 0.250980
v 0.310910 0.319872 -3.919495 0.443137 0.333333 0.180392
v 0.311218 0.322255 -3.917969 0.592157 0.447059 0.231373
v 0.316328 0.325569 -3.917395 0.764706 0.678431 0.411765
v 0.312739 0.325891 -3.917823 0.737255 0.650980 0.400000
v 0.313860 0.325139 -3.917422 0.721569 0.631373 0.384314
v 0.316053 0.324553 -3.916899 0.682353 0.600000 0.352941
v 0.313463 0.322869 -3.917418 0.600000 0.478431 0.258824
v 0.314565 0.324199 -3.917069 0.658824 0.564706 0.329412
v 0.315473 0.323256 -3.916909 0.588235 0.494118 0.286275
v 0.310217 0.325626 -3.917637 0.741176 0.635294 0.384314
v 0.311827 0.324788 -3.917354 0.674510 0.576471 0.352941
v 0.307737 0.325136 -3.917584 0.725490 0.619608 0.349020
v 0.309239 0.324251 -3.917446 0.678431 0.560784 0.309804
v 0.311828 0.323677 -3.917342 0.639216 0.517647 0.294118
v 0.309509 0.323145 -3.917694 0.615686 0.490196 0.266667
v 0.318041 0.322517 -3.916347 0.658824 0.521569 0.290196
v 0.314778 0.321141 -3.918049 0.545098 0.435294 0.231373
v 0.304663 0.323310 -3.918439 0.596078 0.470588 0.239216
v 0.309455 0.321179 -3.918842 0.474510 0.372549 0.196078
v 0.305913 0.322415 -3.918610 0.584314 0.466667 0.254902
v 0.301791 0.322544 -3.920387 0.521569 0.423529 0.227451
v 0.304646 0.320028 -3.921102 0.513725 0.427451 0.243137
v 0.300517 0.321818 -3.921937 0.568627 0.454902 0.254902
v 0.303477 0.322597 -3.919362 0.525490 0.423529 0.235294
v 0.303327 0.324129 -3.918509 0.592157 0.482353 0.274510
v 0.301350 0.323784 -3.919483 0.600000 0.478431 0.250980
v 0.306157 0.318277 -3.922530 0.407843 0.325490 0.168627
v 0.306240 0.319626 -3.920854 0.490196 0.403922 0.211765
v 0.310315 0.318474 -3.920979 0.384314 0.305882 0.172549
v 0.306300 0.321028 -3.919501 0.513725 0.423529 0.243137
v 0.305284 0.324641 -3.917891 0.709804 0.592157 0.309804
v 0.306723 0.323758 -3.917811 0.666667 0.541176 0.274510
v 0.295803 0.329724 -3.922247 0.784314 0.694118 0.423529
v 0.295838 0.328607 -3.921742 0.737255 0.658824 0.403922
v 0.293243 0.329426 -3.922704 0.737255 0.662745 0.411765
v 0.293674 0.328126 -3.922181 0.662745 0.588235 0.360784
v 0.290426 0.327372 -3.922003 0.580392 0.494118 0.294118
v 0.289262 0.327152 -3.921678 0.627451 0.537255 0.309804
v 0.297205 0.327651 -3.921099 0.764706 0.678431 0.403922
v 0.294920 0.327197 -3.921756 0.690196 0.603922 0.356863
v 0.297363 0.326569 -3.920748 0.729412 0.635294 0.356863
v 0.296309 0.326273 -3.921233 0.705882 0.611765 0.345098
v 0.293782 0.326936 -3.921966 0.658824 0.572549 0.333333
v 0.295172 0.326032 -3.921697 0.674510 0.584314 0.333333
v 0.294037 0.325799 -3.921912 0.662745 0.564706 0.321569
v 0.296837 0.325259 -3.921137 0.631373 0.537255 0.282353
v 0.299867 0.324642 -3.919707 0.705882 0.572549 0.305882
v 0.295416 0.324894 -3.921922 0.600000 0.509804 0.282353
v 0.294276 0.324655 -3.922150 0.611765 0.509804 0.290196
v 0.296700 0.324009 -3.921836 0.533333 0.439216 0.223529
v 0.294625 0.323121 -3.922967 0.494118 0.403922 0.219608
v 0.292474 0.326633 -3.921937 0.572549 0.486275 0.286275
v 0.292643 0.325453 -3.921836 0.537255 0.450980 0.266667
v 0.289760 0.326068 -3.921320 0.478431 0.403922 0.243137
v 0.290625 0.325070 -3.921428 0.368627 0.305882 0.200000
v 0.289482 0.324805 -3.921071 0.411765 0.341176 0.223529
v 0.292924 0.324324 -3.922044 0.529412 0.435294 0.266667
v 0.292243 0.323037 -3.922582 0.505882 0.403922 0.219608
v 0.290805 0.323892 -3.921731 0.411765 0.333333 0.211765
v 0.289720 0.323587 -3.921667 0.478431 0.372549 0.211765
v 0.284213 0.328717 -3.921267 0.760784 0.654902 0.368627
v 0.287579 0.328965 -3.922504 0.721569 0.623529 0.368627
v 0.286079 0.326272 -3.919976 0.603922 0.525490 0.321569
v 0.282374 0.329323 -3.921388 0.811765 0.694118 0.380392
v 0.280198 0.326870 -3.919880 0.752941 0.654902 0.376471
v 0.283342 0.325912 -3.919334 0.694118 0.600000 0.321569
v 0.281668 0.325545 -3.919217 0.678431 0.596078 0.333333
v 0.279912 0.325177 -3.919200 0.596078 0.529412 0.341176
v 0.288716 0.322864 -3.921953 0.494118 0.376471 0.196078
v 0.288592 0.323452 -3.921232 0.478431 0.376471 0.207843
v 0.287514 0.323123 -3.920693 0.439216 0.360784 0.219608
v 0.286700 0.321788 -3.921858 0.431373 0.325490 0.184314
v 0.286481 0.322717 -3.920468 0.411765 0.345098 0.215686
v 0.285289 0.322271 -3.920594 0.388235 0.325490 0.207843
v 0.287214 0.324348 -3.919892 0.474510 0.403922 0.247059
v 0.286559 0.325373 -3.919658 0.525490 0.450980 0.278431
v 0.284098 0.324911 -3.919108 0.580392 0.494118 0.270588
v 0.285865 0.324025 -3.919453 0.486275 0.407843 0.239216
v 0.285322 0.321318 -3.922096 0.419608 0.321569 0.156863
v 0.283770 0.322100 -3.920701 0.400000 0.329412 0.203922
v 0.282426 0.324522 -3.919134 0.588235 0.501961 0.270588
v 0.283098 0.323449 -3.919440 0.505882 0.411765 0.231373
v 0.281334 0.323277 -3.919704 0.486275 0.384314 0.219608
v 0.280665 0.324176 -3.919244 0.513725 0.435294 0.274510
v 0.298104 0.323168 -3.921699 0.501961 0.396078 0.196078
v 0.319088 0.316987 -3.920782 0.549020 0.447059 0.247059
v 0.316504 0.315869 -3.922897 0.564706 0.454902 0.250980
v 0.313114 0.316096 -3.923120 0.443137 0.372549 0.223529
v 0.274503 0.327598 -3.920605 0.811765 0.737255 0.462745
v 0.275379 0.326572 -3.919844 0.729412 0.670588 0.447059
v 0.278538 0.326065 -3.919522 0.678431 0.603922 0.372549
v 0.278587 0.324894 -3.919304 0.580392 0.509804 0.333333
v 0.277038 0.325759 -3.919436 0.654902 0.588235 0.376471
v 0.274734 0.325267 -3.919512 0.654902 0.584314 0.396078
v 0.276043 0.324343 -3.919537 0.576471 0.486275 0.305882
v 0.270628 0.325531 -3.920196 0.741176 0.654902 0.384314
v 0.271389 0.324557 -3.919881 0.666667 0.588235 0.352941
v 0.273413 0.323781 -3.919849 0.631373 0.541176 0.333333
v 0.270627 0.323215 -3.920306 0.588235 0.486275 0.274510
v 0.277800 0.322403 -3.920803 0.450980 0.360784 0.207843
v 0.272150 0.321239 -3.922180 0.407843 0.317647 0.172549
v 0.277887 0.321634 -3.921947 0.431373 0.333333 0.160784
v 0.277634 0.323641 -3.919799 0.513725 0.419608 0.250980
v 0.271919 0.322440 -3.920839 0.537255 0.435294 0.250980
v 0.267041 0.326253 -3.921152 0.807843 0.709804 0.431373
v 0.266276 0.324661 -3.920673 0.756863 0.662745 0.407843
v 0.265661 0.323424 -3.920628 0.682353 0.588235 0.360784
v 0.265995 0.322255 -3.920976 0.596078 0.498039 0.294118
v 0.263361 0.325202 -3.921061 0.803922 0.733333 0.478431
v 0.262971 0.323974 -3.920598 0.752941 0.686275 0.447059
v 0.263412 0.321702 -3.920816 0.592157 0.505882 0.309804
v 0.262930 0.322762 -3.920475 0.686275 0.607843 0.376471
v 0.266833 0.320951 -3.921816 0.509804 0.407843 0.223529
v 0.265402 0.320754 -3.921770 0.537255 0.435294 0.239216
v 0.263570 0.320190 -3.921606 0.470588 0.388235 0.243137
v 0.256442 0.322531 -3.920553 0.745098 0.635294 0.364706
v 0.259463 0.323217 -3.920729 0.803922 0.705882 0.423529
v 0.259856 0.322129 -3.920502 0.694118 0.603922 0.360784
v 0.256834 0.321470 -3.920196 0.666667 0.560784 0.317647
v 0.259943 0.320895 -3.920787 0.611765 0.521569 0.305882
v 0.254814 0.323497 -3.921071 0.756863 0.639216 0.356863
v 0.252864 0.321757 -3.919882 0.674510 0.580392 0.325490
v 0.254233 0.320898 -3.919780 0.568627 0.490196 0.278431
v 0.254672 0.319840 -3.920065 0.509804 0.423529 0.250980
v 0.251682 0.320423 -3.919684 0.541176 0.458824 0.274510
v 0.251229 0.319204 -3.920225 0.458824 0.376471 0.219608
v 0.257908 0.318130 -3.921940 0.384314 0.317647 0.188235
v 0.257043 0.319117 -3.921112 0.533333 0.431373 0.235294
v 0.256516 0.317941 -3.921986 0.431373 0.352941 0.192157
v 0.254909 0.318720 -3.920926 0.494118 0.400000 0.215686
v 0.252388 0.318192 -3.921216 0.509804 0.388235 0.203922
v 0.250283 0.322443 -3.919901 0.717647 0.615686 0.352941
v 0.250453 0.321305 -3.919639 0.627451 0.541176 0.325490
v 0.248496 0.322090 -3.919769 0.721569 0.627451 0.364706
v 0.247882 0.320739 -3.919781 0.580392 0.494118 0.305882
v 0.250114 0.320057 -3.919851 0.521569 0.443137 0.274510
v 0.248481 0.319743 -3.920147 0.505882 0.423529 0.270588
v 0.245830 0.317644 -3.922243 0.517647 0.415686 0.219608
v 0.245763 0.319214 -3.920972 0.600000 0.486275 0.262745
v 0.244144 0.316379 -3.923360 0.552941 0.450980 0.250980
v 0.244379 0.320043 -3.920664 0.607843 0.509804 0.298039
v 0.246772 0.321710 -3.919890 0.701961 0.600000 0.349020
v 0.241743 0.320689 -3.921076 0.572549 0.482353 0.309804
v 0.250733 0.317272 -3.921855 0.564706 0.435294 0.211765
v 0.249204 0.318119 -3.921187 0.533333 0.419608 0.215686
v 0.238915 0.322562 -3.921947 0.666667 0.568627 0.325490
v 0.240297 0.321542 -3.921373 0.635294 0.537255 0.333333
v 0.238906 0.321257 -3.921126 0.650980 0.549020 0.333333
v 0.234218 0.323453 -3.922508 0.796078 0.678431 0.384314
v 0.236127 0.320662 -3.920261 0.756863 0.635294 0.341176
v 0.234593 0.321536 -3.920742 0.745098 0.643137 0.341176
v 0.229182 0.321020 -3.920823 0.811765 0.690196 0.368627
v 0.233943 0.320175 -3.919868 0.764706 0.654902 0.329412
v 0.229618 0.319325 -3.919660 0.819608 0.725490 0.400000
v 0.225447 0.320195 -3.920797 0.831373 0.721569 0.396078
v 0.226078 0.318501 -3.919674 0.827451 0.737255 0.419608
v 0.222391 0.321814 -3.922186 0.823529 0.694118 0.372549
v 0.219656 0.320929 -3.921978 0.796078 0.674510 0.372549
v 0.222791 0.319438 -3.920394 0.839216 0.725490 0.388235
v 0.223143 0.317928 -3.919514 0.831373 0.729412 0.400000
v 0.218902 0.318411 -3.920490 0.807843 0.705882 0.400000
v 0.214682 0.321664 -3.923348 0.776471 0.647059 0.333333
v 0.219334 0.317014 -3.919677 0.819608 0.725490 0.411765
v 0.216025 0.318101 -3.920535 0.839216 0.749020 0.447059
v 0.216228 0.316456 -3.919608 0.827451 0.729412 0.431373
v 0.212768 0.317421 -3.920675 0.850980 0.737255 0.407843
v 0.210542 0.318740 -3.921800 0.843137 0.701961 0.368627
v 0.209193 0.316967 -3.920695 0.858824 0.768627 0.458824
v 0.210723 0.315272 -3.919754 0.803922 0.721569 0.435294
v 0.207863 0.316365 -3.920717 0.776471 0.705882 0.439216
v 0.206924 0.318621 -3.922403 0.803922 0.686275 0.364706
v 0.205329 0.315328 -3.921103 0.811765 0.713725 0.427451
v 0.207482 0.314574 -3.920212 0.756863 0.682353 0.431373
v 0.203966 0.316125 -3.921908 0.780392 0.682353 0.388235
v 0.202191 0.314596 -3.921485 0.745098 0.654902 0.388235
v 0.204277 0.313729 -3.920872 0.796078 0.690196 0.407843
v 0.198880 0.315172 -3.922536 0.796078 0.690196 0.384314
v 0.197911 0.313766 -3.922219 0.780392 0.662745 0.368627
v 0.196194 0.311966 -3.922390 0.721569 0.615686 0.356863
v 0.240538 0.320405 -3.921163 0.584314 0.486275 0.309804
v 0.240965 0.319351 -3.921323 0.533333 0.439216 0.286275
v 0.239327 0.320143 -3.920969 0.600000 0.498039 0.301961
v 0.239488 0.318880 -3.921207 0.498039 0.415686 0.254902
v 0.242621 0.318386 -3.921670 0.498039 0.415686 0.262745
v 0.240451 0.317970 -3.921782 0.478431 0.400000 0.247059
v 0.236873 0.318465 -3.920414 0.627451 0.513725 0.266667
v 0.236279 0.316828 -3.921078 0.541176 0.447059 0.254902
v 0.236383 0.319550 -3.919988 0.721569 0.592157 0.301961
v 0.232896 0.318776 -3.919378 0.749020 0.627451 0.305882
v 0.232868 0.314081 -3.922072 0.505882 0.400000 0.231373
v 0.231697 0.316108 -3.920314 0.592157 0.474510 0.270588
v 0.229025 0.317970 -3.919216 0.784314 0.698039 0.396078
v 0.233269 0.317730 -3.919655 0.631373 0.525490 0.286275
v 0.228868 0.316715 -3.919254 0.705882 0.603922 0.345098
v 0.221537 0.315150 -3.919213 0.737255 0.615686 0.345098
v 0.226814 0.314980 -3.919638 0.662745 0.541176 0.313725
v 0.229708 0.313249 -3.921604 0.466667 0.360784 0.203922
v 0.223648 0.316873 -3.919217 0.811765 0.709804 0.396078
v 0.220653 0.316179 -3.919307 0.815686 0.709804 0.392157
v 0.222601 0.313141 -3.920241 0.592157 0.482353 0.270588
v 0.218484 0.314548 -3.919117 0.701961 0.588235 0.341176
v 0.217683 0.315541 -3.919222 0.749020 0.654902 0.380392
v 0.221422 0.314020 -3.919474 0.650980 0.529412 0.309804
v 0.217266 0.311866 -3.919836 0.568627 0.454902 0.274510
v 0.217588 0.313145 -3.919316 0.623529 0.509804 0.305882
v 0.223508 0.311269 -3.921862 0.513725 0.407843 0.196078
v 0.221967 0.309340 -3.922871 0.462745 0.368627 0.184314
v 0.220256 0.310540 -3.921373 0.513725 0.403922 0.215686
v 0.217302 0.309119 -3.921406 0.462745 0.384314 0.231373
v 0.212182 0.313308 -3.919324 0.701961 0.596078 0.356863
v 0.211475 0.314223 -3.919374 0.741176 0.643137 0.392157
v 0.212587 0.312211 -3.919540 0.647059 0.549020 0.321569
v 0.207570 0.313426 -3.920040 0.741176 0.650980 0.403922
v 0.207582 0.312273 -3.920115 0.674510 0.572549 0.352941
v 0.209711 0.311462 -3.920046 0.643137 0.541176 0.317647
v 0.211266 0.310286 -3.920349 0.615686 0.521569 0.309804
v 0.207355 0.310671 -3.920395 0.607843 0.517647 0.321569
v 0.213869 0.309043 -3.921081 0.592157 0.494118 0.298039
v 0.211681 0.308853 -3.920870 0.596078 0.486275 0.270588
v 0.214992 0.307761 -3.921952 0.580392 0.482353 0.282353
v 0.212928 0.307451 -3.921567 0.564706 0.462745 0.262745
v 0.213922 0.306730 -3.922237 0.541176 0.450980 0.258824
v 0.209426 0.308610 -3.920804 0.611765 0.509804 0.301961
v 0.207726 0.306781 -3.921010 0.576471 0.498039 0.309804
v 0.209982 0.306915 -3.921180 0.537255 0.454902 0.270588
v 0.210446 0.305644 -3.921604 0.494118 0.423529 0.254902
v 0.208117 0.305228 -3.921395 0.627451 0.525490 0.298039
v 0.210462 0.304526 -3.922146 0.529412 0.447059 0.250980
v 0.208358 0.304066 -3.921902 0.600000 0.494118 0.270588
v 0.204391 0.312530 -3.920809 0.733333 0.623529 0.372549
v 0.198771 0.312563 -3.921870 0.701961 0.596078 0.360784
v 0.201953 0.308657 -3.921512 0.654902 0.564706 0.364706
v 0.199649 0.308501 -3.922016 0.615686 0.529412 0.329412
v 0.196583 0.308153 -3.922515 0.639216 0.552941 0.333333
v 0.205962 0.307823 -3.921034 0.627451 0.545098 0.341176
v 0.206818 0.305303 -3.921401 0.615686 0.517647 0.298039
v 0.204795 0.304707 -3.922023 0.541176 0.466667 0.282353
v 0.202287 0.306387 -3.921793 0.627451 0.533333 0.325490
v 0.199754 0.306311 -3.922440 0.603922 0.509804 0.298039
v 0.202388 0.305364 -3.922075 0.607843 0.509804 0.301961
v 0.194943 0.311612 -3.922771 0.768627 0.643137 0.360784
v 0.207241 0.303882 -3.921961 0.592157 0.486275 0.266667
v 0.046487 0.167626 -4.040721 0.552941 0.466667 0.262745
v 0.017703 0.160335 -4.101410 0.141176 0.113725 0.066667
v 0.019161 0.160702 -4.099743 0.164706 0.133333 0.082353
v 0.012179 0.159085 -4.101330 0.149020 0.101961 0.070588
v 0.020118 0.160904 -4.097860 0.192157 0.156863 0.098039
v 0.021027 0.163337 -4.090447 0.435294 0.376471 0.243137
v 0.015128 0.160063 -4.096178 0.349020 0.286275 0.152941
v 0.018062 0.160495 -4.091765 0.345098 0.278431 0.129412
v 0.046972 0.166687 -4.083818 0.678431 0.592157 0.400000
v 0.043493 0.166614 -4.084032 0.701961 0.603922 0.415686
v 0.032799 0.163527 -4.084073 0.709804 0.600000 0.400000
v 0.030297 0.163093 -4.083601 0.619608 0.533333 0.337255
v 0.029218 0.162819 -4.083433 0.560784 0.494118 0.333333
v 0.025285 0.161998 -4.086961 0.407843 0.364706 0.250980
v 0.024461 0.161851 -4.088098 0.407843 0.356863 0.223529
v 0.025808 0.162125 -4.085798 0.411765 0.368627 0.262745
v 0.020237 0.160991 -4.088369 0.474510 0.400000 0.223529
v 0.021308 0.161007 -4.085397 0.388235 0.329412 0.192157
v 0.028076 0.162589 -4.083645 0.501961 0.454902 0.321569
v 0.026867 0.162338 -4.084392 0.447059 0.407843 0.294118
v 0.022057 0.161519 -4.082969 0.431373 0.364706 0.207843
v 0.019852 0.160848 -4.089285 0.478431 0.403922 0.231373
v 0.023276 0.161864 -4.080229 0.345098 0.290196 0.176471
v 0.025325 0.162109 -4.074389 0.376471 0.317647 0.168627
v 0.011038 0.158948 -4.106753 0.054902 0.050980 0.000000
v 0.009871 0.158737 -4.105573 0.066667 0.050980 0.015686
v 0.010034 0.158981 -4.104302 0.082353 0.062745 0.035294
v 0.033769 0.163815 -4.063431 0.333333 0.282353 0.180392
v 0.032614 0.163553 -4.064883 0.458824 0.396078 0.235294
v 0.031338 0.164389 -4.065393 0.482353 0.411765 0.239216
v 0.030366 0.163019 -4.066163 0.627451 0.529412 0.290196
v 0.029205 0.162839 -4.067214 0.627451 0.525490 0.274510
v 0.034570 0.164044 -4.060932 0.286275 0.247059 0.168627
v 0.034892 0.163979 -4.059056 0.317647 0.270588 0.168627
v 0.034974 0.164197 -4.057884 0.341176 0.286275 0.168627
v 0.035529 0.164167 -4.056748 0.360784 0.298039 0.180392
v 0.036275 0.163739 -4.055516 0.403922 0.356863 0.247059
v 0.027002 0.162251 -4.070315 0.556863 0.462745 0.235294
v 0.028050 0.162651 -4.068389 0.600000 0.498039 0.250980
v 0.039301 0.165180 -4.047561 0.364706 0.294118 0.156863
v 0.040627 0.164860 -4.046392 0.454902 0.368627 0.203922
v 0.043136 0.164953 -4.044142 0.490196 0.403922 0.223529
v 0.047287 0.163410 -4.080361 0.698039 0.607843 0.403922
v 0.047785 0.161961 -4.078933 0.627451 0.549020 0.388235
v 0.049491 0.158899 -4.074148 0.607843 0.529412 0.372549
v 0.051164 0.154250 -4.068910 0.725490 0.643137 0.431373
v 0.047987 0.152632 -4.068294 0.592157 0.529412 0.368627
v 0.051403 0.153021 -4.067512 0.709804 0.623529 0.403922
v 0.051316 0.148978 -4.067317 0.541176 0.458824 0.262745
v 0.049868 0.152335 -4.067220 0.631373 0.556863 0.360784
v 0.050565 0.151828 -4.066098 0.600000 0.529412 0.356863
v 0.050772 0.150765 -4.065229 0.556863 0.494118 0.333333
v 0.051610 0.146057 -4.071608 0.294118 0.235294 0.109804
v 0.053082 0.140598 -4.069499 0.086275 0.062745 0.023529
v 0.052622 0.141429 -4.068407 0.149020 0.101961 0.043137
v 0.052007 0.145177 -4.064858 0.549020 0.454902 0.207843
v 0.051706 0.146213 -4.063533 0.447059 0.352941 0.156863
v 0.052171 0.143837 -4.066208 0.564706 0.462745 0.192157
v 0.051472 0.147451 -4.061368 0.384314 0.286275 0.109804
v 0.051407 0.147080 -4.062608 0.400000 0.305882 0.125490
v 0.051487 0.147334 -4.060058 0.356863 0.250980 0.074510
v 0.051990 0.146366 -4.055552 0.466667 0.356863 0.152941
v 0.051144 0.149671 -4.051183 0.478431 0.384314 0.203922
v 0.050212 0.151098 -4.050880 0.443137 0.364706 0.211765
v 0.049929 0.158526 -4.043287 0.364706 0.313725 0.196078
v 0.031089 0.154016 -4.090670 0.137255 0.113725 0.058824
v 0.031785 0.151523 -4.091012 0.086275 0.070588 0.039216
v 0.013297 0.159460 -4.105951 0.070588 0.054902 0.023529
v 0.012160 0.159220 -4.106597 0.062745 0.050980 0.015686
v 0.013547 0.158307 -4.105598 0.062745 0.047059 0.015686
v 0.012401 0.158083 -4.105919 0.050980 0.043137 0.003922
v 0.011368 0.159052 -4.106715 0.058824 0.050980 0.007843
v 0.011266 0.158073 -4.105562 0.054902 0.047059 0.007843
v 0.012467 0.157772 -4.105553 0.050980 0.043137 0.003922
v 0.011462 0.157957 -4.104371 0.062745 0.047059 0.023529
v 0.013767 0.157241 -4.104380 0.058824 0.043137 0.015686
v 0.012565 0.157307 -4.104391 0.058824 0.043137 0.015686
v 0.018063 0.158154 -4.101804 0.070588 0.058824 0.035294
v 0.017307 0.157352 -4.102067 0.062745 0.050980 0.027451
v 0.018658 0.156919 -4.100961 0.066667 0.062745 0.043137
v 0.016869 0.156758 -4.101555 0.054902 0.047059 0.023529
v 0.017413 0.156656 -4.100877 0.062745 0.054902 0.027451
v 0.016217 0.156888 -4.100905 0.062745 0.047059 0.019608
v 0.017506 0.156845 -4.099768 0.066667 0.058824 0.027451
v 0.018671 0.156518 -4.099743 0.058824 0.058824 0.043137
v 0.015087 0.159869 -4.104140 0.121569 0.090196 0.054902
v 0.014729 0.158596 -4.104314 0.082353 0.054902 0.031373
v 0.016029 0.157657 -4.103281 0.074510 0.054902 0.031373
v 0.014915 0.157427 -4.103906 0.074510 0.050980 0.031373
v 0.014139 0.157396 -4.101983 0.094118 0.054902 0.043137
v 0.013756 0.157132 -4.103242 0.070588 0.047059 0.031373
v 0.012467 0.157710 -4.103174 0.082353 0.050980 0.039216
v 0.015000 0.157029 -4.103229 0.074510 0.050980 0.035294
v 0.015012 0.156971 -4.102067 0.074510 0.047059 0.031373
v 0.014714 0.157547 -4.100801 0.094118 0.062745 0.035294
v 0.015142 0.158209 -4.099315 0.129412 0.098039 0.062745
v 0.021868 0.158908 -4.098025 0.117647 0.082353 0.058824
v 0.021802 0.157717 -4.098311 0.086275 0.054902 0.035294
v 0.020244 0.158507 -4.099710 0.086275 0.066667 0.047059
v 0.020708 0.157448 -4.099692 0.074510 0.054902 0.039216
v 0.021046 0.156520 -4.098581 0.074510 0.047059 0.027451
v 0.023028 0.157939 -4.097235 0.105882 0.074510 0.047059
v 0.023353 0.156823 -4.097282 0.066667 0.043137 0.019608
v 0.022218 0.156598 -4.097980 0.066667 0.043137 0.019608
v 0.021163 0.156440 -4.097364 0.090196 0.054902 0.039216
v 0.023274 0.159482 -4.095239 0.203922 0.160784 0.105882
v 0.021241 0.156546 -4.096176 0.125490 0.082353 0.058824
v 0.021593 0.156466 -4.095095 0.160784 0.117647 0.082353
v 0.020596 0.157247 -4.095263 0.211765 0.160784 0.121569
v 0.022293 0.156241 -4.097419 0.070588 0.043137 0.023529
v 0.023618 0.155621 -4.096433 0.074510 0.047059 0.023529
v 0.022416 0.155663 -4.096257 0.074510 0.047059 0.023529
v 0.022452 0.155436 -4.095203 0.090196 0.058824 0.035294
v 0.023792 0.154774 -4.095095 0.078431 0.058824 0.039216
v 0.025551 0.157331 -4.094431 0.152941 0.121569 0.074510
v 0.025119 0.159343 -4.092269 0.254902 0.211765 0.117647
v 0.027912 0.157817 -4.090541 0.254902 0.211765 0.113725
v 0.021786 0.156579 -4.093338 0.203922 0.160784 0.113725
v 0.020805 0.157460 -4.093930 0.231373 0.184314 0.133333
v 0.020603 0.158542 -4.092024 0.192157 0.164706 0.090196
v 0.022291 0.156595 -4.091702 0.168627 0.141176 0.078431
v 0.028068 0.155533 -4.092610 0.137255 0.113725 0.058824
v 0.026110 0.155046 -4.094461 0.094118 0.078431 0.047059
v 0.026536 0.152770 -4.093238 0.058824 0.050980 0.031373
v 0.029969 0.155863 -4.090447 0.196078 0.160784 0.082353
v 0.022470 0.155518 -4.093916 0.117647 0.086275 0.062745
v 0.023771 0.154459 -4.093941 0.066667 0.054902 0.043137
v 0.023836 0.154565 -4.094469 0.070588 0.054902 0.043137
v 0.022632 0.155636 -4.092732 0.109804 0.086275 0.058824
v 0.023839 0.154296 -4.092767 0.058824 0.050980 0.035294
v 0.023294 0.155256 -4.091599 0.078431 0.066667 0.035294
v 0.024547 0.154557 -4.090444 0.094118 0.082353 0.043137
v 0.025384 0.153015 -4.092749 0.054902 0.050980 0.031373
v 0.024753 0.153571 -4.091609 0.058824 0.050980 0.031373
v 0.025591 0.152686 -4.091575 0.054902 0.050980 0.031373
v 0.017213 0.158010 -4.097416 0.121569 0.101961 0.070588
v 0.019841 0.156604 -4.099743 0.054902 0.054902 0.043137
v 0.019899 0.156328 -4.098581 0.074510 0.054902 0.043137
v 0.018728 0.156589 -4.098516 0.074510 0.054902 0.043137
v 0.018619 0.157093 -4.097507 0.086275 0.066667 0.047059
v 0.017997 0.156975 -4.098571 0.074510 0.062745 0.043137
v 0.017724 0.159144 -4.095052 0.172549 0.145098 0.074510
v 0.019399 0.157501 -4.096291 0.129412 0.094118 0.070588
v 0.019294 0.158798 -4.093231 0.231373 0.192157 0.101961
v 0.019043 0.160004 -4.091432 0.274510 0.231373 0.125490
v 0.020206 0.159791 -4.090326 0.376471 0.321569 0.180392
v 0.028339 0.153054 -4.092805 0.074510 0.062745 0.039216
v 0.028919 0.152979 -4.092698 0.082353 0.070588 0.039216
v 0.027968 0.151876 -4.092088 0.058824 0.050980 0.031373
v 0.029384 0.150824 -4.091967 0.050980 0.047059 0.031373
v 0.028209 0.150739 -4.092164 0.050980 0.047059 0.035294
v 0.028234 0.150339 -4.091648 0.047059 0.047059 0.035294
v 0.026728 0.151546 -4.091827 0.050980 0.047059 0.031373
v 0.026369 0.152436 -4.090393 0.070588 0.058824 0.031373
v 0.028153 0.150241 -4.090411 0.050980 0.047059 0.035294
v 0.029655 0.149760 -4.090466 0.050980 0.047059 0.031373
v 0.046806 0.165385 -4.082313 0.705882 0.611765 0.423529
v 0.043768 0.164849 -4.082056 0.701961 0.611765 0.407843
v 0.044412 0.163817 -4.080969 0.705882 0.615686 0.419608
v 0.041217 0.162983 -4.081100 0.678431 0.596078 0.435294
v 0.038512 0.163299 -4.082118 0.678431 0.592157 0.415686
v 0.030203 0.158240 -4.086006 0.400000 0.337255 0.188235
v 0.033744 0.154872 -4.086313 0.247059 0.200000 0.105882
v 0.033489 0.154079 -4.087557 0.184314 0.149020 0.078431
v 0.033701 0.161930 -4.082295 0.654902 0.549020 0.360784
v 0.033551 0.162562 -4.082875 0.658824 0.556863 0.376471
v 0.032381 0.158883 -4.081894 0.529412 0.447059 0.274510
v 0.029317 0.160473 -4.083439 0.525490 0.454902 0.290196
v 0.031789 0.161883 -4.082313 0.615686 0.521569 0.321569
v 0.033222 0.161126 -4.081405 0.643137 0.541176 0.325490
v 0.031968 0.161037 -4.081607 0.615686 0.517647 0.301961
v 0.030617 0.161964 -4.082306 0.588235 0.501961 0.313725
v 0.029454 0.161693 -4.082649 0.545098 0.478431 0.317647
v 0.030275 0.160679 -4.082313 0.545098 0.470588 0.294118
v 0.030831 0.160797 -4.081935 0.576471 0.490196 0.294118
v 0.034855 0.156898 -4.081150 0.454902 0.380392 0.223529
v 0.036171 0.152427 -4.085833 0.164706 0.129412 0.062745
v 0.036897 0.150215 -4.086787 0.082353 0.066667 0.039216
v 0.033964 0.151979 -4.088706 0.109804 0.086275 0.047059
v 0.032165 0.149184 -4.088063 0.066667 0.050980 0.031373
v 0.031874 0.150059 -4.085668 0.094118 0.062745 0.035294
v 0.032015 0.149151 -4.086963 0.062745 0.047059 0.019608
v 0.035221 0.149848 -4.088123 0.062745 0.050980 0.035294
v 0.034470 0.149216 -4.088123 0.062745 0.050980 0.035294
v 0.034375 0.149669 -4.088495 0.062745 0.050980 0.035294
v 0.033277 0.149197 -4.088153 0.062745 0.047059 0.035294
v 0.034762 0.148272 -4.087039 0.058824 0.047059 0.035294
v 0.033405 0.148640 -4.086961 0.058824 0.047059 0.027451
v 0.034405 0.148376 -4.085902 0.062745 0.047059 0.031373
v 0.036012 0.147519 -4.085678 0.058824 0.047059 0.035294
v 0.037193 0.147852 -4.085853 0.058824 0.050980 0.031373
v 0.035993 0.147636 -4.086106 0.054902 0.050980 0.035294
v 0.038929 0.150651 -4.083744 0.152941 0.117647 0.054902
v 0.037684 0.154094 -4.081252 0.380392 0.313725 0.168627
v 0.040591 0.150985 -4.081150 0.247059 0.196078 0.098039
v 0.032979 0.151022 -4.083380 0.168627 0.133333 0.054902
v 0.030576 0.151414 -4.085586 0.125490 0.098039 0.050980
v 0.034325 0.149741 -4.083622 0.117647 0.086275 0.039216
v 0.031967 0.152078 -4.083309 0.176471 0.141176 0.082353
v 0.031008 0.153643 -4.083043 0.294118 0.243137 0.129412
v 0.034118 0.150532 -4.082260 0.200000 0.152941 0.062745
v 0.033869 0.151974 -4.080289 0.415686 0.333333 0.160784
v 0.035521 0.149740 -4.080763 0.235294 0.176471 0.086275
v 0.039600 0.148425 -4.083958 0.074510 0.054902 0.023529
v 0.038271 0.148118 -4.084638 0.062745 0.047059 0.019608
v 0.037246 0.147327 -4.084637 0.054902 0.043137 0.019608
v 0.039628 0.147027 -4.083186 0.058824 0.043137 0.015686
v 0.038512 0.146901 -4.083571 0.054902 0.039216 0.015686
v 0.037269 0.147219 -4.083475 0.058824 0.043137 0.015686
v 0.041638 0.148855 -4.081050 0.145098 0.113725 0.043137
v 0.038570 0.146599 -4.082227 0.058824 0.043137 0.007843
v 0.036871 0.147560 -4.082463 0.070588 0.054902 0.019608
v 0.038051 0.146884 -4.081151 0.074510 0.054902 0.011765
v 0.039816 0.146408 -4.081151 0.070588 0.050980 0.003922
v 0.038604 0.146525 -4.081151 0.070588 0.050980 0.007843
v 0.034483 0.148702 -4.084913 0.070588 0.050980 0.031373
v 0.035989 0.147546 -4.084571 0.058824 0.047059 0.027451
v 0.035253 0.148667 -4.083475 0.078431 0.058824 0.031373
v 0.036038 0.147816 -4.083455 0.066667 0.054902 0.023529
v 0.035801 0.148504 -4.082331 0.101961 0.078431 0.039216
v 0.037079 0.147785 -4.081155 0.101961 0.074510 0.031373
v 0.044648 0.162726 -4.079745 0.690196 0.603922 0.411765
v 0.045230 0.161523 -4.078613 0.635294 0.560784 0.411765
v 0.040459 0.160971 -4.079026 0.694118 0.600000 0.427451
v 0.046912 0.160197 -4.076800 0.600000 0.525490 0.384314
v 0.040385 0.158714 -4.076421 0.682353 0.600000 0.411765
v 0.038728 0.158801 -4.076901 0.639216 0.556863 0.376471
v 0.043383 0.159234 -4.076463 0.674510 0.584314 0.396078
v 0.047443 0.158612 -4.074364 0.623529 0.545098 0.388235
v 0.039622 0.157819 -4.075652 0.635294 0.564706 0.396078
v 0.043757 0.157635 -4.073978 0.654902 0.584314 0.435294
v 0.040911 0.156968 -4.074113 0.580392 0.517647 0.368627
v 0.040089 0.156341 -4.074178 0.501961 0.450980 0.325490
v 0.042812 0.156242 -4.072824 0.639216 0.568627 0.407843
v 0.041390 0.155863 -4.073094 0.525490 0.466667 0.341176
v 0.040233 0.155660 -4.073665 0.454902 0.403922 0.298039
v 0.036927 0.160935 -4.079554 0.678431 0.576471 0.372549
v 0.034861 0.161508 -4.081317 0.678431 0.568627 0.364706
v 0.034487 0.160385 -4.079789 0.627451 0.533333 0.317647
v 0.035675 0.159511 -4.078574 0.615686 0.521569 0.313725
v 0.034627 0.159231 -4.078826 0.564706 0.482353 0.298039
v 0.037087 0.160006 -4.078630 0.654902 0.556863 0.349020
v 0.033335 0.160124 -4.080083 0.580392 0.498039 0.309804
v 0.032217 0.159902 -4.081150 0.564706 0.482353 0.298039
v 0.032814 0.158841 -4.081151 0.533333 0.454902 0.286275
v 0.033530 0.158993 -4.079631 0.509804 0.439216 0.286275
v 0.035131 0.157220 -4.079157 0.494118 0.419608 0.254902
v 0.037619 0.155121 -4.078813 0.462745 0.388235 0.223529
v 0.037290 0.158633 -4.077098 0.588235 0.509804 0.329412
v 0.037454 0.157547 -4.076456 0.549020 0.486275 0.325490
v 0.036045 0.158609 -4.077665 0.568627 0.494118 0.313725
v 0.035549 0.158232 -4.077665 0.533333 0.462745 0.298039
v 0.034964 0.158108 -4.078319 0.509804 0.439216 0.282353
v 0.035933 0.157143 -4.077590 0.498039 0.431373 0.274510
v 0.036100 0.158349 -4.077406 0.556863 0.486275 0.309804
v 0.037202 0.157394 -4.076503 0.533333 0.474510 0.317647
v 0.032088 0.153848 -4.080135 0.384314 0.301961 0.145098
v 0.030880 0.155022 -4.080255 0.356863 0.286275 0.149020
v 0.031484 0.156280 -4.077834 0.458824 0.380392 0.211765
v 0.033741 0.154321 -4.077815 0.388235 0.321569 0.176471
v 0.032033 0.154903 -4.078860 0.435294 0.352941 0.180392
v 0.031201 0.157224 -4.076596 0.545098 0.450980 0.247059
v 0.029917 0.157921 -4.076502 0.498039 0.415686 0.227451
v 0.032902 0.156176 -4.076509 0.482353 0.392157 0.207843
v 0.033121 0.155210 -4.077641 0.392157 0.325490 0.180392
v 0.030182 0.158164 -4.075132 0.529412 0.435294 0.235294
v 0.038735 0.156666 -4.075074 0.501961 0.450980 0.329412
v 0.037767 0.156254 -4.075425 0.462745 0.419608 0.301961
v 0.037966 0.155180 -4.075344 0.470588 0.403922 0.254902
v 0.039050 0.155407 -4.074751 0.454902 0.403922 0.294118
v 0.035848 0.154995 -4.074045 0.462745 0.380392 0.211765
v 0.035511 0.155852 -4.072559 0.435294 0.352941 0.184314
v 0.035294 0.156397 -4.071887 0.396078 0.313725 0.152941
v 0.036785 0.154868 -4.071824 0.505882 0.407843 0.200000
v 0.031940 0.157122 -4.075223 0.541176 0.439216 0.231373
v 0.032552 0.157598 -4.073205 0.384314 0.313725 0.168627
v 0.033753 0.155476 -4.076502 0.419608 0.341176 0.184314
v 0.034284 0.155559 -4.075344 0.494118 0.403922 0.219608
v 0.034767 0.154276 -4.076253 0.419608 0.349020 0.196078
v 0.034834 0.155741 -4.074199 0.474510 0.388235 0.211765
v 0.033850 0.157501 -4.071879 0.337255 0.274510 0.145098
v 0.030545 0.158631 -4.073653 0.478431 0.384314 0.184314
v 0.032447 0.158729 -4.071737 0.435294 0.349020 0.176471
v 0.041204 0.151262 -4.079421 0.317647 0.258824 0.137255
v 0.042433 0.151375 -4.076503 0.384314 0.321569 0.176471
v 0.040387 0.153228 -4.076449 0.435294 0.364706 0.211765
v 0.043058 0.149132 -4.078826 0.223529 0.176471 0.078431
v 0.045820 0.147341 -4.076502 0.196078 0.156863 0.066667
v 0.048490 0.156588 -4.072055 0.690196 0.615686 0.431373
v 0.045173 0.156761 -4.072668 0.686275 0.603922 0.431373
v 0.043756 0.155165 -4.071669 0.592157 0.529412 0.372549
v 0.042830 0.154616 -4.071854 0.443137 0.407843 0.305882
v 0.040490 0.154519 -4.073053 0.396078 0.356863 0.262745
v 0.041055 0.153459 -4.073016 0.486275 0.400000 0.223529
v 0.040611 0.153347 -4.074147 0.490196 0.403922 0.223529
v 0.041610 0.154764 -4.072367 0.431373 0.392157 0.298039
v 0.042485 0.153772 -4.071841 0.349020 0.325490 0.262745
v 0.041851 0.153627 -4.072322 0.411765 0.364706 0.258824
v 0.046703 0.147637 -4.074766 0.258824 0.207843 0.098039
v 0.048317 0.148321 -4.071767 0.447059 0.368627 0.188235
v 0.045500 0.149649 -4.074178 0.411765 0.341176 0.172549
v 0.043893 0.149289 -4.076417 0.309804 0.250980 0.117647
v 0.041764 0.146783 -4.075355 0.243137 0.192157 0.070588
v 0.042409 0.151370 -4.074178 0.450980 0.376471 0.203922
v 0.043660 0.150443 -4.074185 0.450980 0.372549 0.192157
v 0.043026 0.151540 -4.073029 0.490196 0.411765 0.223529
v 0.041388 0.149884 -4.071935 0.505882 0.423529 0.231373
v 0.042851 0.148520 -4.071736 0.521569 0.435294 0.215686
v 0.039772 0.153187 -4.078826 0.403922 0.337255 0.188235
v 0.036468 0.150176 -4.078865 0.392157 0.317647 0.164706
v 0.033683 0.153142 -4.079000 0.458824 0.376471 0.192157
v 0.035692 0.151475 -4.078293 0.482353 0.392157 0.192157
v 0.034746 0.153157 -4.077457 0.466667 0.380392 0.196078
v 0.035804 0.152445 -4.076955 0.494118 0.403922 0.207843
v 0.036559 0.148934 -4.080212 0.203922 0.152941 0.082353
v 0.038453 0.146686 -4.079831 0.086275 0.062745 0.019608
v 0.039884 0.146171 -4.079988 0.074510 0.054902 0.003922
v 0.038527 0.147089 -4.078830 0.105882 0.078431 0.027451
v 0.039864 0.146060 -4.078891 0.090196 0.066667 0.003922
v 0.037994 0.149396 -4.077072 0.403922 0.337255 0.176471
v 0.038998 0.148888 -4.076435 0.396078 0.325490 0.168627
v 0.040091 0.146296 -4.077687 0.117647 0.086275 0.015686
v 0.039387 0.147116 -4.077512 0.156863 0.113725 0.035294
v 0.037494 0.155098 -4.076508 0.478431 0.407843 0.239216
v 0.037351 0.152473 -4.074337 0.521569 0.427451 0.219608
v 0.039138 0.150773 -4.074397 0.368627 0.309804 0.188235
v 0.039803 0.154381 -4.074178 0.466667 0.400000 0.254902
v 0.036466 0.154824 -4.072936 0.513725 0.415686 0.211765
v 0.038215 0.152879 -4.071937 0.592157 0.486275 0.250980
v 0.038350 0.152292 -4.073117 0.572549 0.466667 0.239216
v 0.040234 0.151080 -4.071927 0.490196 0.407843 0.215686
v 0.039971 0.150735 -4.073002 0.427451 0.356863 0.200000
v 0.040378 0.149370 -4.074053 0.372549 0.313725 0.184314
v 0.029002 0.158034 -4.088123 0.341176 0.286275 0.152941
v 0.027084 0.160780 -4.086125 0.462745 0.400000 0.247059
v 0.021734 0.158224 -4.089683 0.305882 0.254902 0.121569
v 0.023544 0.156796 -4.089206 0.254902 0.211765 0.105882
v 0.021408 0.159919 -4.086768 0.423529 0.356863 0.203922
v 0.023646 0.157893 -4.086388 0.415686 0.345098 0.188235
v 0.025639 0.157049 -4.085258 0.466667 0.392157 0.207843
v 0.026240 0.153561 -4.089341 0.133333 0.101961 0.047059
v 0.026240 0.155057 -4.088142 0.266667 0.211765 0.101961
v 0.027267 0.153874 -4.087996 0.188235 0.149020 0.074510
v 0.025027 0.156667 -4.086912 0.439216 0.356863 0.160784
v 0.027000 0.155223 -4.086667 0.325490 0.270588 0.133333
v 0.030648 0.156005 -4.088110 0.254902 0.211765 0.113725
v 0.028520 0.153216 -4.086972 0.156863 0.133333 0.070588
v 0.027632 0.154211 -4.087331 0.223529 0.184314 0.094118
v 0.028531 0.154371 -4.085742 0.298039 0.250980 0.133333
v 0.023935 0.156943 -4.088249 0.313725 0.258824 0.121569
v 0.024939 0.158555 -4.083175 0.592157 0.498039 0.274510
v 0.028394 0.161469 -4.083475 0.494118 0.439216 0.298039
v 0.026798 0.157052 -4.082529 0.517647 0.431373 0.227451
v 0.022537 0.159818 -4.084635 0.462745 0.388235 0.227451
v 0.023913 0.159275 -4.083358 0.541176 0.447059 0.247059
v 0.023541 0.161196 -4.080990 0.372549 0.313725 0.184314
v 0.028260 0.155427 -4.084458 0.407843 0.345098 0.184314
v 0.026917 0.156489 -4.084039 0.458824 0.380392 0.203922
v 0.029990 0.153333 -4.084626 0.266667 0.219608 0.113725
v 0.029687 0.154636 -4.083188 0.403922 0.333333 0.168627
v 0.029298 0.155634 -4.081380 0.466667 0.376471 0.192157
v 0.027299 0.151735 -4.089285 0.082353 0.066667 0.035294
v 0.028084 0.150583 -4.089253 0.058824 0.050980 0.035294
v 0.027959 0.151893 -4.088167 0.090196 0.070588 0.039216
v 0.028664 0.150836 -4.088123 0.066667 0.054902 0.035294
v 0.031856 0.150381 -4.090440 0.066667 0.054902 0.035294
v 0.030761 0.149905 -4.090447 0.050980 0.047059 0.031373
v 0.031998 0.149671 -4.089285 0.062745 0.050980 0.031373
v 0.030855 0.149461 -4.089285 0.058824 0.050980 0.031373
v 0.029607 0.149685 -4.089200 0.054902 0.047059 0.031373
v 0.029616 0.149894 -4.088125 0.058824 0.050980 0.031373
v 0.030890 0.149296 -4.088123 0.062745 0.050980 0.031373
v 0.029433 0.151141 -4.087125 0.078431 0.062745 0.035294
v 0.030511 0.149904 -4.086939 0.066667 0.050980 0.031373
v 0.024440 0.159807 -4.081483 0.482353 0.400000 0.219608
v 0.026104 0.159699 -4.078516 0.380392 0.321569 0.176471
v 0.026541 0.157802 -4.081114 0.501961 0.423529 0.235294
v 0.027774 0.158459 -4.078568 0.486275 0.403922 0.211765
v 0.025654 0.160638 -4.076902 0.321569 0.270588 0.133333
v 0.024876 0.160455 -4.079465 0.380392 0.321569 0.188235
v 0.028929 0.158088 -4.077515 0.423529 0.352941 0.192157
v 0.029167 0.156767 -4.079484 0.466667 0.380392 0.192157
v 0.027369 0.160462 -4.074099 0.337255 0.278431 0.145098
v 0.028565 0.159004 -4.075437 0.400000 0.337255 0.184314
v 0.028630 0.160079 -4.072709 0.443137 0.352941 0.172549
v 0.027152 0.161513 -4.071578 0.529412 0.435294 0.219608
v 0.029964 0.159407 -4.072789 0.454902 0.360784 0.172549
v 0.043463 0.146783 -4.078843 0.105882 0.074510 0.015686
v 0.044432 0.147047 -4.077996 0.141176 0.109804 0.039216
v 0.044700 0.145909 -4.077711 0.098039 0.074510 0.023529
v 0.043536 0.145670 -4.078320 0.098039 0.070588 0.015686
v 0.042385 0.145495 -4.078784 0.074510 0.050980 0.000000
v 0.043644 0.145159 -4.077665 0.078431 0.062745 0.019608
v 0.042457 0.145154 -4.077664 0.078431 0.058824 0.007843
v 0.043776 0.144681 -4.076475 0.070588 0.050980 0.019608
v 0.044913 0.144773 -4.076839 0.070588 0.050980 0.027451
v 0.049359 0.145682 -4.074006 0.168627 0.129412 0.054902
v 0.049940 0.143458 -4.074209 0.090196 0.058824 0.023529
v 0.042606 0.145354 -4.076342 0.098039 0.074510 0.023529
v 0.044127 0.144607 -4.075340 0.078431 0.054902 0.027451
v 0.043484 0.146183 -4.073573 0.247059 0.196078 0.078431
v 0.044551 0.144697 -4.074178 0.105882 0.074510 0.031373
v 0.046155 0.145010 -4.076517 0.082353 0.058824 0.027451
v 0.047187 0.145255 -4.075954 0.086275 0.062745 0.027451
v 0.047428 0.144118 -4.075756 0.078431 0.058824 0.023529
v 0.046291 0.143877 -4.076036 0.054902 0.043137 0.031373
v 0.045152 0.143717 -4.075335 0.062745 0.047059 0.031373
v 0.045000 0.144365 -4.076502 0.062745 0.043137 0.027451
v 0.047545 0.143115 -4.075016 0.070588 0.054902 0.011765
v 0.046423 0.143253 -4.075340 0.054902 0.047059 0.027451
v 0.045415 0.143698 -4.074169 0.078431 0.058824 0.027451
v 0.046494 0.142892 -4.074179 0.070588 0.054902 0.019608
v 0.044445 0.145650 -4.072903 0.200000 0.156863 0.066667
v 0.046201 0.143481 -4.072896 0.105882 0.074510 0.031373
v 0.047260 0.142799 -4.073156 0.090196 0.062745 0.015686
v 0.046583 0.144124 -4.071475 0.168627 0.125490 0.054902
v 0.045826 0.145369 -4.071021 0.349020 0.282353 0.133333
v 0.052214 0.143947 -4.072637 0.141176 0.101961 0.047059
v 0.052449 0.142761 -4.072712 0.090196 0.058824 0.027451
v 0.051079 0.143703 -4.073523 0.094118 0.062745 0.027451
v 0.051319 0.142566 -4.073401 0.086275 0.050980 0.027451
v 0.050183 0.142325 -4.073683 0.086275 0.050980 0.027451
v 0.051421 0.142086 -4.073016 0.082353 0.050980 0.023529
v 0.050274 0.141893 -4.073016 0.082353 0.050980 0.023529
v 0.052746 0.141635 -4.071881 0.090196 0.058824 0.027451
v 0.051560 0.141404 -4.071913 0.074510 0.050980 0.019608
v 0.050317 0.141689 -4.071854 0.078431 0.054902 0.023529
v 0.048894 0.142801 -4.074178 0.082353 0.054902 0.011765
v 0.049081 0.142038 -4.073058 0.082353 0.054902 0.019608
v 0.047749 0.142599 -4.074178 0.078431 0.058824 0.007843
v 0.049156 0.142136 -4.071833 0.094118 0.066667 0.023529
v 0.042158 0.146571 -4.080068 0.070588 0.050980 0.000000
v 0.041081 0.146043 -4.079989 0.070588 0.050980 0.000000
v 0.041021 0.146325 -4.080595 0.070588 0.050980 0.000000
v 0.041186 0.145545 -4.078826 0.078431 0.054902 0.000000
v 0.041981 0.145340 -4.077664 0.082353 0.062745 0.007843
v 0.041169 0.145628 -4.077665 0.090196 0.066667 0.007843
v 0.039971 0.156821 -4.064933 0.431373 0.376471 0.282353
v 0.040352 0.158061 -4.063720 0.388235 0.341176 0.262745
v 0.039468 0.159049 -4.063728 0.376471 0.329412 0.258824
v 0.039704 0.157923 -4.064862 0.388235 0.341176 0.270588
v 0.038991 0.160143 -4.062594 0.360784 0.317647 0.254902
v 0.040977 0.158305 -4.062890 0.392157 0.341176 0.250980
v 0.041132 0.157032 -4.063808 0.407843 0.356863 0.247059
v 0.041239 0.156520 -4.063720 0.407843 0.356863 0.247059
v 0.040284 0.155658 -4.063781 0.427451 0.364706 0.231373
v 0.042238 0.157301 -4.062152 0.407843 0.356863 0.243137
v 0.041727 0.155977 -4.062558 0.403922 0.356863 0.239216
v 0.041370 0.155901 -4.063316 0.407843 0.356863 0.243137
v 0.034477 0.160395 -4.069543 0.364706 0.301961 0.203922
v 0.035802 0.159488 -4.069155 0.345098 0.294118 0.223529
v 0.034220 0.161621 -4.068418 0.356863 0.294118 0.184314
v 0.034232 0.162035 -4.067265 0.329412 0.278431 0.180392
v 0.036874 0.160158 -4.067253 0.341176 0.294118 0.243137
v 0.035618 0.160707 -4.068351 0.345098 0.294118 0.211765
v 0.033104 0.161321 -4.069582 0.368627 0.301961 0.188235
v 0.031971 0.161043 -4.069530 0.419608 0.341176 0.192157
v 0.030826 0.160867 -4.068707 0.541176 0.443137 0.211765
v 0.032091 0.159897 -4.070928 0.490196 0.392157 0.203922
v 0.033486 0.159478 -4.070692 0.490196 0.396078 0.223529
v 0.033345 0.160141 -4.070453 0.443137 0.360784 0.215686
v 0.031026 0.159858 -4.070723 0.494118 0.400000 0.196078
v 0.029608 0.160739 -4.069777 0.564706 0.462745 0.227451
v 0.031151 0.159285 -4.071854 0.478431 0.380392 0.192157
v 0.032976 0.161939 -4.068391 0.337255 0.282353 0.176471
v 0.032911 0.162194 -4.067206 0.329412 0.278431 0.176471
v 0.031825 0.161711 -4.067206 0.470588 0.392157 0.211765
v 0.029341 0.161565 -4.068325 0.615686 0.505882 0.250980
v 0.030755 0.161747 -4.066680 0.568627 0.474510 0.247059
v 0.035618 0.156993 -4.070791 0.407843 0.313725 0.137255
v 0.036220 0.158464 -4.069583 0.364706 0.305882 0.215686
v 0.034904 0.157862 -4.070709 0.396078 0.313725 0.156863
v 0.036599 0.157342 -4.069709 0.427451 0.333333 0.172549
v 0.036621 0.155854 -4.070625 0.439216 0.341176 0.149020
v 0.037225 0.156211 -4.069530 0.439216 0.333333 0.141176
v 0.037578 0.155098 -4.069530 0.450980 0.337255 0.133333
v 0.037282 0.158729 -4.068493 0.356863 0.305882 0.243137
v 0.037584 0.157496 -4.068678 0.431373 0.356863 0.227451
v 0.038615 0.157704 -4.067140 0.415686 0.356863 0.250980
v 0.037893 0.156020 -4.068635 0.447059 0.345098 0.164706
v 0.038055 0.155030 -4.068477 0.443137 0.333333 0.133333
v 0.038512 0.155296 -4.067206 0.435294 0.329412 0.133333
v 0.035329 0.162026 -4.066088 0.341176 0.294118 0.200000
v 0.034067 0.162344 -4.066044 0.313725 0.270588 0.180392
v 0.033944 0.162928 -4.064929 0.309804 0.266667 0.180392
v 0.036432 0.161615 -4.064882 0.360784 0.317647 0.239216
v 0.037844 0.159859 -4.064870 0.372549 0.333333 0.266667
v 0.035854 0.163165 -4.062658 0.329412 0.286275 0.207843
v 0.035150 0.162951 -4.064269 0.333333 0.286275 0.203922
v 0.037937 0.160174 -4.064026 0.372549 0.329412 0.258824
v 0.037436 0.161619 -4.062882 0.364706 0.321569 0.247059
v 0.031741 0.162090 -4.066004 0.572549 0.486275 0.270588
v 0.032628 0.163531 -4.064882 0.458824 0.396078 0.235294
v 0.038233 0.158817 -4.067066 0.368627 0.317647 0.247059
v 0.038986 0.157772 -4.066044 0.396078 0.345098 0.258824
v 0.038801 0.158921 -4.064882 0.372549 0.329412 0.254902
v 0.038815 0.156495 -4.065809 0.439216 0.364706 0.227451
v 0.038719 0.155340 -4.066044 0.431373 0.337255 0.164706
v 0.038819 0.155539 -4.064985 0.439216 0.352941 0.188235
v 0.039096 0.155420 -4.064089 0.439216 0.352941 0.192157
v 0.046904 0.154726 -4.070458 0.666667 0.596078 0.415686
v 0.045168 0.154371 -4.070493 0.607843 0.545098 0.380392
v 0.045462 0.153195 -4.069452 0.529412 0.478431 0.325490
v 0.046594 0.153420 -4.069249 0.568627 0.513725 0.356863
v 0.046872 0.152319 -4.068554 0.533333 0.478431 0.329412
v 0.044145 0.154075 -4.070687 0.517647 0.466667 0.317647
v 0.044209 0.152965 -4.070306 0.486275 0.435294 0.286275
v 0.043194 0.152763 -4.071710 0.458824 0.400000 0.266667
v 0.044624 0.151840 -4.070727 0.529412 0.454902 0.274510
v 0.046238 0.149807 -4.071857 0.521569 0.431373 0.223529
v 0.045605 0.152017 -4.069432 0.529412 0.466667 0.301961
v 0.048239 0.151391 -4.067059 0.501961 0.447059 0.321569
v 0.048448 0.150297 -4.068281 0.549020 0.474510 0.294118
v 0.047859 0.151336 -4.068368 0.545098 0.482353 0.325490
v 0.047208 0.150967 -4.069161 0.556863 0.482353 0.301961
v 0.040886 0.150889 -4.070623 0.537255 0.443137 0.231373
v 0.042689 0.149304 -4.070701 0.552941 0.450980 0.223529
v 0.044261 0.147775 -4.070547 0.513725 0.427451 0.215686
v 0.044174 0.148530 -4.069527 0.584314 0.478431 0.239216
v 0.045572 0.147236 -4.069296 0.603922 0.505882 0.254902
v 0.043510 0.149167 -4.069357 0.572549 0.462745 0.227451
v 0.041241 0.151118 -4.067507 0.505882 0.388235 0.176471
v 0.042492 0.150117 -4.067171 0.525490 0.415686 0.192157
v 0.044094 0.149392 -4.066841 0.521569 0.419608 0.207843
v 0.045145 0.148052 -4.068362 0.576471 0.474510 0.243137
v 0.045234 0.148402 -4.067059 0.513725 0.415686 0.211765
v 0.046539 0.147362 -4.067503 0.556863 0.454902 0.227451
v 0.040324 0.155230 -4.062558 0.431373 0.356863 0.196078
v 0.042379 0.151055 -4.064728 0.427451 0.333333 0.141176
v 0.040567 0.152286 -4.064940 0.470588 0.364706 0.160784
v 0.041442 0.151956 -4.063092 0.447059 0.356863 0.149020
v 0.049394 0.151661 -4.066327 0.517647 0.458824 0.321569
v 0.049607 0.150523 -4.066288 0.513725 0.450980 0.301961
v 0.047478 0.148558 -4.063822 0.372549 0.286275 0.137255
v 0.046104 0.149593 -4.063763 0.431373 0.337255 0.160784
v 0.047198 0.148116 -4.064862 0.447059 0.352941 0.176471
v 0.049047 0.147669 -4.063629 0.368627 0.282353 0.133333
v 0.047583 0.148992 -4.062526 0.325490 0.243137 0.098039
v 0.046020 0.149780 -4.062679 0.392157 0.301961 0.129412
v 0.049384 0.148157 -4.062483 0.345098 0.258824 0.105882
v 0.043758 0.150137 -4.065078 0.443137 0.352941 0.176471
v 0.045087 0.149561 -4.064882 0.494118 0.396078 0.207843
v 0.038598 0.153063 -4.069253 0.517647 0.407843 0.196078
v 0.037699 0.153936 -4.070692 0.509804 0.411765 0.196078
v 0.038101 0.154020 -4.068947 0.466667 0.356863 0.149020
v 0.038623 0.154132 -4.067206 0.431373 0.317647 0.129412
v 0.039770 0.151843 -4.068929 0.529412 0.415686 0.200000
v 0.039319 0.152939 -4.066987 0.458824 0.345098 0.152941
v 0.039533 0.153127 -4.064573 0.466667 0.364706 0.168627
v 0.039641 0.153160 -4.062558 0.427451 0.337255 0.145098
v 0.038946 0.161096 -4.061411 0.372549 0.329412 0.250980
v 0.039205 0.161372 -4.060243 0.411765 0.364706 0.262745
v 0.040494 0.160483 -4.060275 0.396078 0.356863 0.278431
v 0.040677 0.160519 -4.059061 0.423529 0.380392 0.274510
v 0.040479 0.160482 -4.057787 0.419608 0.372549 0.258824
v 0.039032 0.161332 -4.057942 0.423529 0.376471 0.258824
v 0.042121 0.158433 -4.060355 0.392157 0.345098 0.250980
v 0.042032 0.158214 -4.061419 0.400000 0.352941 0.254902
v 0.040735 0.159609 -4.061573 0.368627 0.329412 0.266667
v 0.041476 0.159487 -4.060234 0.384314 0.345098 0.266667
v 0.042410 0.157309 -4.061396 0.403922 0.356863 0.247059
v 0.042371 0.156781 -4.061396 0.403922 0.356863 0.250980
v 0.042373 0.157175 -4.060139 0.392157 0.345098 0.243137
v 0.041746 0.155981 -4.061396 0.407843 0.360784 0.247059
v 0.041297 0.156246 -4.060234 0.427451 0.368627 0.243137
v 0.041370 0.155901 -4.060947 0.419608 0.364706 0.235294
v 0.040464 0.155772 -4.060951 0.450980 0.376471 0.207843
v 0.042079 0.158398 -4.058802 0.388235 0.349020 0.254902
v 0.041663 0.159526 -4.059072 0.392157 0.349020 0.262745
v 0.041536 0.159500 -4.057910 0.407843 0.356863 0.243137
v 0.041709 0.158348 -4.057910 0.419608 0.372549 0.266667
v 0.039275 0.160226 -4.056615 0.427451 0.384314 0.278431
v 0.040648 0.159311 -4.056842 0.431373 0.384314 0.274510
v 0.040292 0.159236 -4.056748 0.458824 0.407843 0.286275
v 0.039584 0.158727 -4.056748 0.541176 0.470588 0.298039
v 0.039752 0.157934 -4.057620 0.560784 0.482353 0.298039
v 0.039511 0.159071 -4.056431 0.521569 0.458824 0.298039
v 0.040906 0.158103 -4.057408 0.498039 0.435294 0.286275
v 0.040791 0.156838 -4.054968 0.643137 0.541176 0.309804
v 0.039552 0.159125 -4.054435 0.662745 0.564706 0.345098
v 0.040835 0.158178 -4.054384 0.643137 0.545098 0.321569
v 0.039564 0.157894 -4.055585 0.619608 0.525490 0.317647
v 0.040653 0.159413 -4.053473 0.631373 0.541176 0.333333
v 0.041997 0.158455 -4.053148 0.549020 0.466667 0.282353
v 0.042293 0.157281 -4.053441 0.572549 0.478431 0.274510
v 0.041360 0.155898 -4.054427 0.607843 0.505882 0.282353
v 0.040229 0.155650 -4.055569 0.647059 0.537255 0.309804
v 0.036273 0.163169 -4.061420 0.321569 0.274510 0.192157
v 0.037602 0.162244 -4.061407 0.372549 0.325490 0.231373
v 0.036660 0.162966 -4.060361 0.329412 0.282353 0.188235
v 0.038194 0.162086 -4.059092 0.400000 0.349020 0.239216
v 0.036296 0.163134 -4.057953 0.349020 0.301961 0.196078
v 0.037655 0.162259 -4.057867 0.384314 0.337255 0.239216
v 0.037346 0.156237 -4.060234 0.541176 0.411765 0.180392
v 0.037618 0.156790 -4.060234 0.560784 0.435294 0.196078
v 0.037717 0.156353 -4.061144 0.490196 0.368627 0.160784
v 0.037955 0.155120 -4.060228 0.513725 0.400000 0.172549
v 0.037959 0.155179 -4.060882 0.474510 0.364706 0.156863
v 0.038440 0.157757 -4.057968 0.611765 0.521569 0.309804
v 0.039966 0.156949 -4.059078 0.533333 0.450980 0.266667
v 0.037576 0.156989 -4.059072 0.643137 0.525490 0.270588
v 0.038943 0.156142 -4.060234 0.533333 0.427451 0.207843
v 0.038672 0.156459 -4.058957 0.607843 0.498039 0.262745
v 0.037983 0.155207 -4.059076 0.603922 0.482353 0.231373
v 0.037943 0.156363 -4.057910 0.639216 0.541176 0.305882
v 0.037592 0.156319 -4.058676 0.643137 0.525490 0.270588
v 0.038317 0.155255 -4.057910 0.635294 0.533333 0.298039
v 0.036385 0.163210 -4.056727 0.376471 0.325490 0.219608
v 0.037270 0.162160 -4.056748 0.396078 0.349020 0.250980
v 0.037211 0.162147 -4.055586 0.462745 0.419608 0.301961
v 0.037865 0.161553 -4.056804 0.400000 0.356863 0.258824
v 0.037893 0.161104 -4.055887 0.454902 0.407843 0.286275
v 0.038140 0.160372 -4.055594 0.537255 0.470588 0.305882
v 0.036891 0.163487 -4.054333 0.490196 0.447059 0.313725
v 0.037928 0.161252 -4.054435 0.552941 0.498039 0.349020
v 0.038682 0.160083 -4.054424 0.635294 0.552941 0.352941
v 0.038962 0.160848 -4.053441 0.631373 0.556863 0.364706
v 0.038497 0.157889 -4.056712 0.584314 0.501961 0.301961
v 0.038914 0.158945 -4.055586 0.568627 0.490196 0.305882
v 0.038829 0.155660 -4.056652 0.627451 0.541176 0.333333
v 0.041189 0.152297 -4.061313 0.427451 0.337255 0.129412
v 0.042446 0.151684 -4.060856 0.447059 0.356863 0.168627
v 0.041102 0.152356 -4.059068 0.509804 0.403922 0.180392
v 0.041145 0.152416 -4.057952 0.533333 0.423529 0.180392
v 0.042381 0.151576 -4.058002 0.505882 0.396078 0.164706
v 0.047241 0.149312 -4.061549 0.329412 0.243137 0.090196
v 0.048820 0.148762 -4.061396 0.337255 0.250980 0.086275
v 0.047337 0.149106 -4.060152 0.341176 0.254902 0.082353
v 0.048845 0.148067 -4.058089 0.360784 0.266667 0.058824
v 0.046678 0.148878 -4.057896 0.474510 0.380392 0.160784
v 0.043801 0.150875 -4.061643 0.439216 0.345098 0.164706
v 0.044374 0.150516 -4.060182 0.466667 0.372549 0.172549
v 0.044802 0.149879 -4.057898 0.509804 0.415686 0.196078
v 0.040716 0.153387 -4.056748 0.564706 0.462745 0.223529
v 0.041885 0.152300 -4.056587 0.525490 0.419608 0.180392
v 0.043290 0.151265 -4.056760 0.505882 0.403922 0.180392
v 0.041225 0.153978 -4.055609 0.533333 0.450980 0.247059
v 0.043500 0.151859 -4.055603 0.478431 0.396078 0.207843
v 0.041788 0.154796 -4.054528 0.568627 0.474510 0.262745
v 0.042629 0.156021 -4.053355 0.596078 0.505882 0.294118
v 0.043504 0.153186 -4.054227 0.545098 0.458824 0.254902
v 0.045824 0.153389 -4.052343 0.666667 0.572549 0.333333
v 0.044175 0.154267 -4.052976 0.650980 0.564706 0.341176
v 0.046868 0.148758 -4.056747 0.478431 0.384314 0.160784
v 0.048757 0.147920 -4.056772 0.403922 0.301961 0.090196
v 0.047406 0.148778 -4.055608 0.466667 0.364706 0.141176
v 0.045748 0.150114 -4.055464 0.517647 0.435294 0.219608
v 0.048858 0.147979 -4.055585 0.419608 0.313725 0.101961
v 0.046900 0.151317 -4.052935 0.529412 0.462745 0.274510
v 0.045647 0.151028 -4.054392 0.545098 0.466667 0.250980
v 0.048947 0.148440 -4.054397 0.411765 0.313725 0.117647
v 0.050492 0.148410 -4.052960 0.458824 0.360784 0.156863
v 0.047419 0.149609 -4.054233 0.494118 0.415686 0.203922
v 0.044898 0.149998 -4.056758 0.505882 0.419608 0.211765
v 0.039820 0.153197 -4.061413 0.427451 0.337255 0.129412
v 0.038709 0.154150 -4.060234 0.486275 0.388235 0.160784
v 0.038692 0.154146 -4.059072 0.576471 0.466667 0.215686
v 0.039590 0.153303 -4.059084 0.541176 0.435294 0.188235
v 0.039526 0.153390 -4.060234 0.478431 0.380392 0.145098
v 0.039134 0.153944 -4.057891 0.627451 0.521569 0.262745
v 0.039402 0.154460 -4.056829 0.639216 0.537255 0.301961
v 0.040474 0.154524 -4.055941 0.596078 0.501961 0.278431
v 0.028349 0.161366 -4.069650 0.603922 0.494118 0.243137
v 0.048302 0.142984 -4.071080 0.141176 0.101961 0.035294
v 0.046968 0.145530 -4.069561 0.474510 0.388235 0.184314
v 0.048555 0.144201 -4.068891 0.345098 0.286275 0.129412
v 0.051453 0.141260 -4.070796 0.078431 0.054902 0.027451
v 0.049833 0.142107 -4.070898 0.098039 0.070588 0.027451
v 0.051333 0.141567 -4.069505 0.109804 0.078431 0.043137
v 0.052851 0.140940 -4.070692 0.082353 0.058824 0.031373
v 0.051330 0.142334 -4.068326 0.239216 0.176471 0.078431
v 0.050993 0.143649 -4.067153 0.482353 0.388235 0.156863
v 0.050610 0.145558 -4.065022 0.525490 0.439216 0.200000
v 0.049016 0.145351 -4.067017 0.552941 0.466667 0.215686
v 0.048888 0.146734 -4.065219 0.478431 0.388235 0.196078
v 0.050459 0.146654 -4.063688 0.411765 0.329412 0.152941
v 0.050256 0.147588 -4.062558 0.376471 0.286275 0.121569
v 0.050357 0.147113 -4.062948 0.388235 0.301961 0.133333
v 0.049903 0.148207 -4.061403 0.356863 0.266667 0.098039
v 0.048901 0.148625 -4.060216 0.345098 0.262745 0.078431
v 0.051581 0.146776 -4.057687 0.345098 0.235294 0.054902
v 0.050258 0.147029 -4.057194 0.400000 0.290196 0.094118
v 0.050333 0.147018 -4.055595 0.458824 0.345098 0.137255
v 0.051178 0.147059 -4.054275 0.482353 0.380392 0.172549
v 0.038299 0.162968 -4.052307 0.513725 0.462745 0.317647
v 0.039443 0.162692 -4.050814 0.423529 0.380392 0.262745
v 0.040039 0.161109 -4.052153 0.541176 0.474510 0.309804
v 0.040425 0.162742 -4.048828 0.368627 0.321569 0.207843
v 0.044442 0.157655 -4.049688 0.462745 0.392157 0.247059
v 0.044722 0.156436 -4.050740 0.568627 0.486275 0.309804
v 0.044537 0.158633 -4.047939 0.431373 0.352941 0.196078
v 0.041778 0.159646 -4.051924 0.525490 0.454902 0.290196
v 0.043268 0.159134 -4.049902 0.392157 0.337255 0.215686
v 0.043237 0.157464 -4.051895 0.545098 0.462745 0.286275
v 0.043629 0.156296 -4.052115 0.607843 0.517647 0.325490
v 0.043989 0.163428 -4.043635 0.501961 0.415686 0.227451
v 0.043677 0.162317 -4.044461 0.494118 0.403922 0.211765
v 0.041086 0.162877 -4.047430 0.360784 0.313725 0.192157
v 0.042456 0.161133 -4.047414 0.317647 0.262745 0.137255
v 0.042367 0.162182 -4.046210 0.345098 0.290196 0.156863
v 0.041809 0.165139 -4.045230 0.537255 0.431373 0.235294
v 0.042431 0.163405 -4.045361 0.450980 0.380392 0.211765
v 0.043713 0.160592 -4.046068 0.407843 0.329412 0.164706
v 0.047659 0.157245 -4.046102 0.533333 0.454902 0.270588
v 0.045316 0.159057 -4.046155 0.439216 0.349020 0.184314
v 0.045559 0.155260 -4.051163 0.607843 0.533333 0.349020
v 0.047753 0.153379 -4.050633 0.596078 0.505882 0.282353
v 0.047828 0.154941 -4.048453 0.509804 0.443137 0.258824
v 0.050293 0.152198 -4.049620 0.368627 0.305882 0.176471
v 0.049345 0.149978 -4.052277 0.423529 0.356863 0.207843
v 0.046216 0.156952 -4.047891 0.427451 0.364706 0.227451
v 0.045249 0.166759 -4.041744 0.568627 0.470588 0.262745
v 0.047253 0.164656 -4.040567 0.501961 0.415686 0.211765
v 0.045203 0.161685 -4.043630 0.537255 0.435294 0.219608
v 0.048559 0.163348 -4.040061 0.419608 0.337255 0.145098
v 0.045000 0.162610 -4.043017 0.505882 0.415686 0.219608
v 0.048221 0.161980 -4.041318 0.498039 0.392157 0.176471
v 0.048217 0.159864 -4.043481 0.466667 0.376471 0.200000
v 0.521058 0.267001 -3.923048 0.243137 0.227451 0.200000
v 0.443867 0.250840 -3.923216 0.501961 0.439216 0.309804
v 0.522816 0.266142 -3.923428 0.188235 0.180392 0.156863
v 0.522628 0.264908 -3.923115 0.215686 0.207843 0.172549
v 0.522027 0.263674 -3.923110 0.254902 0.247059 0.203922
v 0.521157 0.262864 -3.923115 0.388235 0.364706 0.278431
v 0.520509 0.262113 -3.923090 0.486275 0.450980 0.329412
v 0.519550 0.261492 -3.923983 0.556863 0.509804 0.364706
v 0.515919 0.256539 -3.922470 0.658824 0.584314 0.372549
v 0.513850 0.254926 -3.924517 0.705882 0.611765 0.364706
v 0.506370 0.245926 -3.924800 0.662745 0.592157 0.407843
v 0.504910 0.244406 -3.923122 0.674510 0.607843 0.419608
v 0.491532 0.243245 -3.923013 0.698039 0.627451 0.443137
v 0.497480 0.242718 -3.923114 0.780392 0.709804 0.466667
v 0.479933 0.244270 -3.923922 0.650980 0.568627 0.360784
v 0.472746 0.246011 -3.923525 0.549020 0.478431 0.317647
v 0.458657 0.249509 -3.923115 0.545098 0.486275 0.337255
v 0.457487 0.249425 -3.923115 0.509804 0.450980 0.305882
v 0.460379 0.249487 -3.923316 0.564706 0.509804 0.380392
v 0.455941 0.249251 -3.923050 0.482353 0.423529 0.282353
v 0.452780 0.249014 -3.923116 0.392157 0.356863 0.258824
v 0.450856 0.249007 -3.922764 0.376471 0.345098 0.270588
v 0.518590 0.266517 -3.921658 0.549020 0.470588 0.262745
v 0.516820 0.266080 -3.920760 0.615686 0.545098 0.349020
v 0.514378 0.264183 -3.918878 0.678431 0.600000 0.349020
v 0.511722 0.264757 -3.918275 0.705882 0.611765 0.380392
v 0.508819 0.264146 -3.916303 0.678431 0.584314 0.368627
v 0.500698 0.263984 -3.912470 0.647059 0.572549 0.392157
v 0.489319 0.260519 -3.904704 0.678431 0.588235 0.352941
v 0.461615 0.254065 -3.906739 0.717647 0.611765 0.349020
v 0.458251 0.254713 -3.908054 0.666667 0.549020 0.305882
v 0.450473 0.252592 -3.912673 0.466667 0.403922 0.262745
v 0.481631 0.258963 -3.899730 0.682353 0.600000 0.360784
v 0.480536 0.258373 -3.899155 0.713725 0.623529 0.376471
v 0.478480 0.258032 -3.899001 0.741176 0.639216 0.376471
v 0.475983 0.257522 -3.898646 0.776471 0.650980 0.356863
v 0.474852 0.257170 -3.898907 0.701961 0.576471 0.313725
v 0.473195 0.256748 -3.899915 0.654902 0.529412 0.286275
v 0.470879 0.256330 -3.901393 0.584314 0.466667 0.239216
v 0.466870 0.255697 -3.903363 0.658824 0.537255 0.294118
v 0.443629 0.250603 -3.921965 0.505882 0.447059 0.329412
v 0.441799 0.250289 -3.920308 0.541176 0.482353 0.372549
v 0.439970 0.249855 -3.918545 0.486275 0.443137 0.337255
v 0.445053 0.250675 -3.914829 0.407843 0.372549 0.282353
v 0.442361 0.250158 -3.916188 0.411765 0.376471 0.286275
v 0.439656 0.250029 -3.917317 0.450980 0.415686 0.325490
v 0.521474 0.265825 -3.922477 0.266667 0.250980 0.211765
v 0.521943 0.264763 -3.922460 0.270588 0.262745 0.223529
v 0.521543 0.264678 -3.921953 0.294118 0.282353 0.243137
v 0.520699 0.264493 -3.921236 0.356863 0.329412 0.254902
v 0.521631 0.263509 -3.921953 0.294118 0.286275 0.239216
v 0.521150 0.262901 -3.921953 0.364706 0.345098 0.258824
v 0.521047 0.263386 -3.921303 0.349020 0.329412 0.247059
v 0.518473 0.264841 -3.920135 0.517647 0.462745 0.305882
v 0.519775 0.264496 -3.920607 0.439216 0.392157 0.266667
v 0.520711 0.262127 -3.921953 0.462745 0.431373 0.305882
v 0.520771 0.263327 -3.920791 0.372549 0.345098 0.250980
v 0.520583 0.262100 -3.920791 0.431373 0.400000 0.290196
v 0.517048 0.264146 -3.919199 0.654902 0.580392 0.349020
v 0.519829 0.263187 -3.919815 0.423529 0.384314 0.262745
v 0.520117 0.262000 -3.919640 0.384314 0.356863 0.270588
v 0.518773 0.262904 -3.918939 0.466667 0.419608 0.282353
v 0.519203 0.261813 -3.918451 0.384314 0.352941 0.254902
v 0.517646 0.262703 -3.918417 0.592157 0.525490 0.317647
v 0.520215 0.261705 -3.921953 0.505882 0.470588 0.337255
v 0.519541 0.260586 -3.920741 0.521569 0.482353 0.364706
v 0.520213 0.261715 -3.920791 0.466667 0.431373 0.317647
v 0.518359 0.259524 -3.921710 0.600000 0.545098 0.384314
v 0.519972 0.260782 -3.919629 0.400000 0.372549 0.286275
v 0.519356 0.259624 -3.919703 0.501961 0.462745 0.321569
v 0.519820 0.260750 -3.918467 0.321569 0.301961 0.227451
v 0.519518 0.259507 -3.918467 0.392157 0.364706 0.247059
v 0.518455 0.258116 -3.919440 0.592157 0.541176 0.341176
v 0.517368 0.258073 -3.921307 0.643137 0.568627 0.368627
v 0.518801 0.258104 -3.918441 0.556863 0.505882 0.313725
v 0.515878 0.256078 -3.921013 0.631373 0.572549 0.396078
v 0.517424 0.256830 -3.918467 0.639216 0.576471 0.360784
v 0.517900 0.261005 -3.917324 0.509804 0.454902 0.290196
v 0.516762 0.261321 -3.917206 0.572549 0.505882 0.305882
v 0.512741 0.262941 -3.917439 0.745098 0.635294 0.372549
v 0.514554 0.261824 -3.917274 0.619608 0.541176 0.321569
v 0.514938 0.260147 -3.916033 0.639216 0.560784 0.349020
v 0.510906 0.262013 -3.915762 0.698039 0.603922 0.372549
v 0.519255 0.260631 -3.917905 0.360784 0.333333 0.243137
v 0.518290 0.260463 -3.917099 0.454902 0.415686 0.282353
v 0.519012 0.259391 -3.917305 0.388235 0.364706 0.278431
v 0.516981 0.260149 -3.916441 0.537255 0.482353 0.309804
v 0.518359 0.259253 -3.916708 0.447059 0.415686 0.309804
v 0.517332 0.259102 -3.916043 0.525490 0.478431 0.329412
v 0.518691 0.258123 -3.917308 0.501961 0.458824 0.313725
v 0.517555 0.256794 -3.917308 0.635294 0.572549 0.364706
v 0.517744 0.257960 -3.915999 0.541176 0.498039 0.349020
v 0.517584 0.257300 -3.916143 0.584314 0.533333 0.364706
v 0.517271 0.256655 -3.916130 0.619608 0.564706 0.384314
v 0.515850 0.258653 -3.915284 0.631373 0.572549 0.364706
v 0.513617 0.259920 -3.915389 0.690196 0.607843 0.384314
v 0.513656 0.257466 -3.913782 0.686275 0.615686 0.384314
v 0.516299 0.257632 -3.914996 0.615686 0.564706 0.372549
v 0.516468 0.256474 -3.915008 0.615686 0.564706 0.388235
v 0.515189 0.257394 -3.914437 0.658824 0.600000 0.380392
v 0.515395 0.256302 -3.914006 0.627451 0.576471 0.392157
v 0.511152 0.259541 -3.913775 0.658824 0.576471 0.368627
v 0.508691 0.261582 -3.914560 0.639216 0.564706 0.380392
v 0.515467 0.255129 -3.917919 0.678431 0.611765 0.388235
v 0.513518 0.253801 -3.919825 0.662745 0.584314 0.376471
v 0.515666 0.255133 -3.916145 0.682353 0.619608 0.427451
v 0.514648 0.253831 -3.916605 0.698039 0.627451 0.439216
v 0.515668 0.255127 -3.914982 0.647059 0.592157 0.431373
v 0.515025 0.253811 -3.914956 0.674510 0.603922 0.419608
v 0.515565 0.255098 -3.913819 0.603922 0.556863 0.411765
v 0.515384 0.253872 -3.913818 0.623529 0.564706 0.407843
v 0.514621 0.252799 -3.914142 0.658824 0.584314 0.396078
v 0.512191 0.252434 -3.919986 0.690196 0.603922 0.368627
v 0.510102 0.249779 -3.922725 0.643137 0.568627 0.368627
v 0.510053 0.249523 -3.919679 0.690196 0.607843 0.407843
v 0.507779 0.247557 -3.923347 0.619608 0.549020 0.364706
v 0.508309 0.247448 -3.919129 0.639216 0.572549 0.407843
v 0.505821 0.245060 -3.922735 0.639216 0.572549 0.396078
v 0.505833 0.244947 -3.921103 0.611765 0.541176 0.380392
v 0.505586 0.244610 -3.918240 0.619608 0.533333 0.352941
v 0.507461 0.246233 -3.917886 0.631373 0.556863 0.376471
v 0.513696 0.252459 -3.916257 0.694118 0.603922 0.364706
v 0.511786 0.251382 -3.918249 0.698039 0.615686 0.384314
v 0.509294 0.248137 -3.916903 0.678431 0.600000 0.407843
v 0.510489 0.248088 -3.913995 0.654902 0.564706 0.341176
v 0.507989 0.246351 -3.915781 0.647059 0.572549 0.396078
v 0.507146 0.244943 -3.913458 0.690196 0.596078 0.356863
v 0.514010 0.256076 -3.912899 0.654902 0.588235 0.368627
v 0.509539 0.258477 -3.912359 0.647059 0.568627 0.356863
v 0.504203 0.261533 -3.912225 0.658824 0.580392 0.384314
v 0.505976 0.258219 -3.910767 0.690196 0.611765 0.392157
v 0.501470 0.259990 -3.909322 0.627451 0.545098 0.352941
v 0.504252 0.258913 -3.910307 0.643137 0.560784 0.352941
v 0.510907 0.255702 -3.911043 0.678431 0.596078 0.376471
v 0.507628 0.256071 -3.909554 0.701961 0.615686 0.388235
v 0.504452 0.254733 -3.906953 0.666667 0.580392 0.376471
v 0.503517 0.257373 -3.908565 0.686275 0.596078 0.396078
v 0.514999 0.254978 -3.912657 0.580392 0.529412 0.364706
v 0.514527 0.255152 -3.912513 0.588235 0.537255 0.352941
v 0.515532 0.253904 -3.912656 0.556863 0.505882 0.364706
v 0.513522 0.254720 -3.911434 0.560784 0.505882 0.337255
v 0.514777 0.253743 -3.911495 0.521569 0.470588 0.333333
v 0.514995 0.252692 -3.912666 0.576471 0.521569 0.380392
v 0.513933 0.251392 -3.912968 0.623529 0.556863 0.368627
v 0.515438 0.252696 -3.911495 0.478431 0.435294 0.325490
v 0.515088 0.252257 -3.911495 0.505882 0.458824 0.341176
v 0.514098 0.251007 -3.911648 0.611765 0.549020 0.380392
v 0.513609 0.253266 -3.910303 0.517647 0.474510 0.333333
v 0.515015 0.252606 -3.911005 0.474510 0.431373 0.329412
v 0.514727 0.252545 -3.910332 0.447059 0.415686 0.321569
v 0.515220 0.251462 -3.910332 0.450980 0.415686 0.321569
v 0.513878 0.252366 -3.909666 0.478431 0.443137 0.329412
v 0.514737 0.251360 -3.909170 0.431373 0.400000 0.313725
v 0.514019 0.251699 -3.909171 0.458824 0.427451 0.325490
v 0.514297 0.250386 -3.910333 0.576471 0.521569 0.376471
v 0.515574 0.250334 -3.909195 0.411765 0.384314 0.294118
v 0.514426 0.250092 -3.909961 0.549020 0.498039 0.360784
v 0.515224 0.249087 -3.909170 0.427451 0.396078 0.290196
v 0.514621 0.248800 -3.909212 0.470588 0.435294 0.317647
v 0.515058 0.250240 -3.908008 0.372549 0.349020 0.282353
v 0.514270 0.250512 -3.908008 0.392157 0.368627 0.294118
v 0.515956 0.249250 -3.908035 0.364706 0.329412 0.262745
v 0.515675 0.249488 -3.908008 0.368627 0.341176 0.270588
v 0.515737 0.249196 -3.908506 0.388235 0.356863 0.270588
v 0.514359 0.250092 -3.907567 0.364706 0.345098 0.278431
v 0.514589 0.248954 -3.906852 0.356863 0.329412 0.270588
v 0.515854 0.248639 -3.908008 0.372549 0.337255 0.262745
v 0.515578 0.247974 -3.908008 0.364706 0.333333 0.262745
v 0.515017 0.247612 -3.907997 0.372549 0.349020 0.274510
v 0.514840 0.247818 -3.907133 0.360784 0.333333 0.266667
v 0.511299 0.253475 -3.909355 0.631373 0.560784 0.345098
v 0.513151 0.252158 -3.909046 0.498039 0.466667 0.325490
v 0.512028 0.250155 -3.914463 0.654902 0.572549 0.360784
v 0.512465 0.249289 -3.911615 0.627451 0.552941 0.380392
v 0.513408 0.249224 -3.910245 0.619608 0.549020 0.380392
v 0.512378 0.248357 -3.910364 0.619608 0.556863 0.403922
v 0.513727 0.248060 -3.909060 0.517647 0.470588 0.345098
v 0.512551 0.247516 -3.909122 0.615686 0.560784 0.419608
v 0.511168 0.247646 -3.910975 0.619608 0.549020 0.400000
v 0.510496 0.246456 -3.910001 0.635294 0.568627 0.411765
v 0.511444 0.246814 -3.909229 0.647059 0.588235 0.439216
v 0.509164 0.246336 -3.912693 0.682353 0.580392 0.329412
v 0.509491 0.245508 -3.909904 0.643137 0.580392 0.431373
v 0.513680 0.251300 -3.908461 0.443137 0.415686 0.309804
v 0.510855 0.251577 -3.907470 0.580392 0.525490 0.325490
v 0.507490 0.253732 -3.907829 0.639216 0.556863 0.349020
v 0.506390 0.251835 -3.905814 0.650980 0.564706 0.364706
v 0.507674 0.250014 -3.904463 0.682353 0.607843 0.392157
v 0.505021 0.250547 -3.904389 0.647059 0.568627 0.384314
v 0.513621 0.249920 -3.906837 0.356863 0.333333 0.266667
v 0.513782 0.247208 -3.908008 0.423529 0.396078 0.309804
v 0.512679 0.246805 -3.908008 0.541176 0.498039 0.372549
v 0.514717 0.247792 -3.906846 0.349020 0.321569 0.258824
v 0.513852 0.246877 -3.906846 0.349020 0.329412 0.270588
v 0.512281 0.245986 -3.906769 0.505882 0.466667 0.352941
v 0.510897 0.245857 -3.908017 0.635294 0.580392 0.407843
v 0.511855 0.249704 -3.905711 0.478431 0.431373 0.298039
v 0.513381 0.248704 -3.905930 0.341176 0.317647 0.250980
v 0.512061 0.248422 -3.904915 0.439216 0.396078 0.286275
v 0.513630 0.247597 -3.905799 0.313725 0.298039 0.247059
v 0.513163 0.246229 -3.905699 0.329412 0.313725 0.262745
v 0.512457 0.247363 -3.904661 0.349020 0.321569 0.254902
v 0.512807 0.246200 -3.905216 0.321569 0.301961 0.254902
v 0.512488 0.246132 -3.904522 0.317647 0.294118 0.247059
v 0.495065 0.242907 -3.923349 0.764706 0.686275 0.431373
v 0.492700 0.242149 -3.921765 0.745098 0.674510 0.466667
v 0.490170 0.242238 -3.921761 0.717647 0.639216 0.462745
v 0.488054 0.243197 -3.923127 0.682353 0.611765 0.435294
v 0.488030 0.242380 -3.921770 0.725490 0.650980 0.462745
v 0.487229 0.240448 -3.919521 0.784314 0.709804 0.486275
v 0.498573 0.261675 -3.909586 0.627451 0.541176 0.356863
v 0.499328 0.257934 -3.906924 0.623529 0.545098 0.364706
v 0.496434 0.259543 -3.907157 0.682353 0.592157 0.400000
v 0.493730 0.261148 -3.906839 0.631373 0.549020 0.376471
v 0.493024 0.259945 -3.905732 0.615686 0.537255 0.360784
v 0.496330 0.256992 -3.905348 0.682353 0.584314 0.380392
v 0.500991 0.255359 -3.906108 0.662745 0.576471 0.384314
v 0.500592 0.253080 -3.904420 0.698039 0.611765 0.403922
v 0.502669 0.252163 -3.904624 0.650980 0.568627 0.392157
v 0.498590 0.254648 -3.904668 0.784314 0.674510 0.415686
v 0.507512 0.243574 -3.910024 0.713725 0.647059 0.462745
v 0.511765 0.245146 -3.905627 0.458824 0.423529 0.317647
v 0.511776 0.244914 -3.904532 0.384314 0.352941 0.270588
v 0.510874 0.244111 -3.904522 0.505882 0.447059 0.301961
v 0.508058 0.243374 -3.907998 0.701961 0.635294 0.443137
v 0.509494 0.244592 -3.907523 0.674510 0.603922 0.403922
v 0.507917 0.242727 -3.906856 0.721569 0.650980 0.443137
v 0.505986 0.241316 -3.907357 0.760784 0.658824 0.396078
v 0.509204 0.243097 -3.905629 0.662745 0.607843 0.450980
v 0.509765 0.243158 -3.904504 0.603922 0.537255 0.364706
v 0.506894 0.241298 -3.905371 0.729412 0.639216 0.400000
v 0.504913 0.244216 -3.921953 0.654902 0.584314 0.411765
v 0.503880 0.243484 -3.921953 0.694118 0.623529 0.447059
v 0.503929 0.243256 -3.920784 0.666667 0.584314 0.392157
v 0.502808 0.242936 -3.921951 0.733333 0.658824 0.454902
v 0.501488 0.242872 -3.922552 0.780392 0.698039 0.466667
v 0.502897 0.242516 -3.920791 0.709804 0.623529 0.403922
v 0.501797 0.242101 -3.920791 0.752941 0.658824 0.411765
v 0.503893 0.242804 -3.917811 0.666667 0.564706 0.349020
v 0.502878 0.242113 -3.918958 0.709804 0.603922 0.352941
v 0.501999 0.241631 -3.919080 0.741176 0.635294 0.376471
v 0.500253 0.241543 -3.920449 0.796078 0.705882 0.443137
v 0.498930 0.241966 -3.921686 0.815686 0.733333 0.474510
v 0.497193 0.240770 -3.920427 0.839216 0.745098 0.470588
v 0.498294 0.240913 -3.920251 0.815686 0.733333 0.478431
v 0.500897 0.240745 -3.918467 0.780392 0.682353 0.423529
v 0.499858 0.240541 -3.918859 0.800000 0.709804 0.462745
v 0.502863 0.241637 -3.916482 0.698039 0.596078 0.352941
v 0.505513 0.243002 -3.912774 0.733333 0.631373 0.384314
v 0.501989 0.240790 -3.916868 0.733333 0.631373 0.388235
v 0.501028 0.240139 -3.917314 0.764706 0.670588 0.423529
v 0.500140 0.238953 -3.916520 0.772549 0.682353 0.447059
v 0.498967 0.239073 -3.917566 0.796078 0.713725 0.486275
v 0.497749 0.238543 -3.917547 0.780392 0.709804 0.521569
v 0.501050 0.239305 -3.915828 0.737255 0.654902 0.439216
v 0.500264 0.238123 -3.914981 0.733333 0.643137 0.415686
v 0.499208 0.237504 -3.915244 0.741176 0.654902 0.431373
v 0.498181 0.236953 -3.914945 0.729412 0.650980 0.454902
v 0.499353 0.236817 -3.913819 0.678431 0.592157 0.400000
v 0.495898 0.240791 -3.920586 0.858824 0.749020 0.458824
v 0.493631 0.240417 -3.919923 0.788235 0.705882 0.458824
v 0.496188 0.238263 -3.917533 0.780392 0.713725 0.529412
v 0.490960 0.239140 -3.918739 0.796078 0.713725 0.466667
v 0.489042 0.238921 -3.918392 0.780392 0.698039 0.454902
v 0.493066 0.238458 -3.917707 0.803922 0.733333 0.541176
v 0.490361 0.238094 -3.917252 0.756863 0.682353 0.450980
v 0.490234 0.237559 -3.916312 0.733333 0.662745 0.443137
v 0.490350 0.236718 -3.914584 0.756863 0.678431 0.458824
v 0.487676 0.237360 -3.914561 0.764706 0.682353 0.447059
v 0.495776 0.237170 -3.915908 0.784314 0.713725 0.525490
v 0.497009 0.235966 -3.913245 0.729412 0.650980 0.470588
v 0.494357 0.236727 -3.915026 0.760784 0.694118 0.572549
v 0.503248 0.240693 -3.912726 0.678431 0.600000 0.384314
v 0.501682 0.238678 -3.912615 0.694118 0.596078 0.356863
v 0.504491 0.241278 -3.910250 0.721569 0.635294 0.423529
v 0.500299 0.237310 -3.913209 0.670588 0.580392 0.376471
v 0.498279 0.236336 -3.913639 0.694118 0.611765 0.427451
v 0.499398 0.236261 -3.911826 0.631373 0.545098 0.364706
v 0.498431 0.235561 -3.911494 0.647059 0.564706 0.388235
v 0.501566 0.237494 -3.909973 0.647059 0.572549 0.396078
v 0.500665 0.235731 -3.906904 0.654902 0.568627 0.345098
v 0.498962 0.235456 -3.910310 0.619608 0.537255 0.349020
v 0.503224 0.239410 -3.909140 0.705882 0.619608 0.403922
v 0.505797 0.240081 -3.904988 0.721569 0.635294 0.384314
v 0.504410 0.238702 -3.905454 0.698039 0.627451 0.435294
v 0.503816 0.237205 -3.902650 0.650980 0.584314 0.396078
v 0.502125 0.237315 -3.907346 0.682353 0.600000 0.380392
v 0.497578 0.234378 -3.909009 0.635294 0.549020 0.349020
v 0.499358 0.234718 -3.906636 0.658824 0.556863 0.317647
v 0.500908 0.235371 -3.905572 0.596078 0.525490 0.337255
v 0.500962 0.234826 -3.904522 0.560784 0.498039 0.321569
v 0.498751 0.234049 -3.905684 0.658824 0.584314 0.388235
v 0.499987 0.234053 -3.904346 0.592157 0.529412 0.356863
v 0.495329 0.235478 -3.912046 0.717647 0.643137 0.466667
v 0.497329 0.235155 -3.911494 0.686275 0.607843 0.447059
v 0.497439 0.234693 -3.910339 0.654902 0.576471 0.400000
v 0.496241 0.234607 -3.910633 0.682353 0.603922 0.431373
v 0.496383 0.234012 -3.909170 0.647059 0.564706 0.380392
v 0.495082 0.234549 -3.910332 0.686275 0.603922 0.396078
v 0.493593 0.235029 -3.910772 0.701961 0.619608 0.403922
v 0.495289 0.233959 -3.908838 0.654902 0.572549 0.376471
v 0.492359 0.235990 -3.913141 0.709804 0.650980 0.505882
v 0.491572 0.235391 -3.911423 0.729412 0.647059 0.423529
v 0.488701 0.236594 -3.913436 0.776471 0.690196 0.450980
v 0.492457 0.234744 -3.909114 0.666667 0.600000 0.407843
v 0.490450 0.235307 -3.910575 0.729412 0.647059 0.427451
v 0.488949 0.235287 -3.909948 0.705882 0.627451 0.407843
v 0.489694 0.234826 -3.909146 0.690196 0.623529 0.427451
v 0.497510 0.234100 -3.907814 0.639216 0.549020 0.337255
v 0.496462 0.233646 -3.907583 0.643137 0.556863 0.368627
v 0.494012 0.233936 -3.907885 0.647059 0.564706 0.368627
v 0.495360 0.233231 -3.906846 0.619608 0.545098 0.380392
v 0.494159 0.233298 -3.906846 0.607843 0.537255 0.372549
v 0.496861 0.233300 -3.905944 0.635294 0.576471 0.431373
v 0.498023 0.233547 -3.904606 0.658824 0.607843 0.474510
v 0.495509 0.232879 -3.905737 0.619608 0.564706 0.443137
v 0.494237 0.232823 -3.905701 0.572549 0.517647 0.396078
v 0.489929 0.234354 -3.907848 0.650980 0.592157 0.423529
v 0.489264 0.234150 -3.906834 0.627451 0.568627 0.415686
v 0.492895 0.233648 -3.906836 0.584314 0.529412 0.376471
v 0.489245 0.234117 -3.905684 0.596078 0.533333 0.372549
v 0.489296 0.234481 -3.904547 0.607843 0.537255 0.349020
v 0.493055 0.232902 -3.905684 0.533333 0.482353 0.352941
v 0.491460 0.233346 -3.905709 0.568627 0.505882 0.349020
v 0.493119 0.232752 -3.904507 0.509804 0.450980 0.305882
v 0.490465 0.233912 -3.906846 0.619608 0.564706 0.415686
v 0.490530 0.233608 -3.905684 0.592157 0.525490 0.360784
v 0.491564 0.233309 -3.904478 0.545098 0.478431 0.309804
v 0.496620 0.232891 -3.904522 0.623529 0.576471 0.454902
v 0.495509 0.232530 -3.904522 0.580392 0.525490 0.392157
v 0.494325 0.232513 -3.904522 0.537255 0.478431 0.337255
v 0.505013 0.249405 -3.903375 0.615686 0.545098 0.364706
v 0.508290 0.247650 -3.902692 0.678431 0.588235 0.341176
v 0.511547 0.245994 -3.903578 0.411765 0.368627 0.270588
v 0.510534 0.245719 -3.902749 0.466667 0.403922 0.270588
v 0.507609 0.248829 -3.903361 0.682353 0.611765 0.384314
v 0.510989 0.246958 -3.903516 0.529412 0.458824 0.298039
v 0.505200 0.246855 -3.900932 0.682353 0.580392 0.329412
v 0.509330 0.245356 -3.901949 0.517647 0.443137 0.286275
v 0.506515 0.244484 -3.900096 0.623529 0.533333 0.325490
v 0.494085 0.254571 -3.902620 0.721569 0.619608 0.376471
v 0.487036 0.259584 -3.902733 0.694118 0.600000 0.368627
v 0.490636 0.257803 -3.902976 0.678431 0.584314 0.352941
v 0.493620 0.257555 -3.904225 0.729412 0.623529 0.392157
v 0.487787 0.257157 -3.901250 0.690196 0.600000 0.368627
v 0.485736 0.256769 -3.899959 0.752941 0.658824 0.400000
v 0.489286 0.254300 -3.899655 0.690196 0.603922 0.356863
v 0.492953 0.252191 -3.900167 0.788235 0.682353 0.403922
v 0.491375 0.253175 -3.900047 0.682353 0.592157 0.352941
v 0.484687 0.255114 -3.898596 0.721569 0.643137 0.396078
v 0.486506 0.254814 -3.899008 0.776471 0.690196 0.431373
v 0.491017 0.250634 -3.898603 0.752941 0.654902 0.384314
v 0.488291 0.253958 -3.899069 0.698039 0.619608 0.384314
v 0.488948 0.252489 -3.898583 0.650980 0.572549 0.356863
v 0.485786 0.253080 -3.898026 0.752941 0.670588 0.419608
v 0.489745 0.250339 -3.898156 0.729412 0.635294 0.368627
v 0.487344 0.251353 -3.897940 0.713725 0.619608 0.364706
v 0.485396 0.251494 -3.897546 0.725490 0.635294 0.384314
v 0.487595 0.249984 -3.897877 0.698039 0.600000 0.349020
v 0.485872 0.250000 -3.897580 0.674510 0.580392 0.333333
v 0.501373 0.251541 -3.903334 0.713725 0.623529 0.403922
v 0.499593 0.250516 -3.901287 0.733333 0.631373 0.364706
v 0.503630 0.250043 -3.903491 0.596078 0.525490 0.352941
v 0.503495 0.248938 -3.902107 0.619608 0.545098 0.349020
v 0.502205 0.248480 -3.900871 0.639216 0.564706 0.364706
v 0.500225 0.248722 -3.899930 0.682353 0.600000 0.372549
v 0.497348 0.252427 -3.902598 0.796078 0.694118 0.419608
v 0.495894 0.250320 -3.899995 0.776471 0.690196 0.431373
v 0.504517 0.247851 -3.901498 0.678431 0.584314 0.349020
v 0.501297 0.247086 -3.899530 0.666667 0.588235 0.364706
v 0.502727 0.246380 -3.899746 0.650980 0.568627 0.345098
v 0.505656 0.245831 -3.900442 0.674510 0.568627 0.325490
v 0.495448 0.249652 -3.899313 0.823529 0.721569 0.443137
v 0.498940 0.247995 -3.899100 0.752941 0.662745 0.407843
v 0.497433 0.248710 -3.899207 0.776471 0.674510 0.400000
v 0.496610 0.247527 -3.898582 0.788235 0.701961 0.443137
v 0.495770 0.248128 -3.898712 0.784314 0.694118 0.439216
v 0.502738 0.244748 -3.898986 0.690196 0.600000 0.352941
v 0.501099 0.245490 -3.898848 0.690196 0.607843 0.368627
v 0.501385 0.243057 -3.898315 0.662745 0.596078 0.403922
v 0.499292 0.246659 -3.898721 0.772549 0.682353 0.419608
v 0.497878 0.246202 -3.898476 0.796078 0.709804 0.443137
v 0.495135 0.246864 -3.898484 0.784314 0.690196 0.431373
v 0.498031 0.244550 -3.898448 0.776471 0.694118 0.435294
v 0.496526 0.243202 -3.898838 0.768627 0.682353 0.423529
v 0.499323 0.241840 -3.898409 0.749020 0.662745 0.427451
v 0.492969 0.244414 -3.899265 0.741176 0.647059 0.372549
v 0.490262 0.242626 -3.900640 0.674510 0.584314 0.333333
v 0.488323 0.242741 -3.900915 0.631373 0.529412 0.290196
v 0.489168 0.240302 -3.902195 0.678431 0.576471 0.333333
v 0.494133 0.250790 -3.899667 0.835294 0.733333 0.443137
v 0.494411 0.249257 -3.898847 0.831373 0.729412 0.443137
v 0.492397 0.249184 -3.898431 0.827451 0.721569 0.431373
v 0.491321 0.248423 -3.898194 0.800000 0.682353 0.396078
v 0.493697 0.248070 -3.898388 0.815686 0.713725 0.439216
v 0.493287 0.246763 -3.898445 0.784314 0.678431 0.403922
v 0.490230 0.247506 -3.898153 0.733333 0.619608 0.352941
v 0.487383 0.248187 -3.898030 0.658824 0.564706 0.321569
v 0.486353 0.247727 -3.898161 0.647059 0.552941 0.305882
v 0.488829 0.245852 -3.898792 0.654902 0.552941 0.305882
v 0.488535 0.247063 -3.898257 0.643137 0.549020 0.313725
v 0.490723 0.246285 -3.898515 0.741176 0.623529 0.349020
v 0.486571 0.246642 -3.898724 0.607843 0.521569 0.286275
v 0.494668 0.245645 -3.898676 0.756863 0.662745 0.400000
v 0.494316 0.243982 -3.899176 0.752941 0.658824 0.388235
v 0.491908 0.245553 -3.898814 0.741176 0.635294 0.356863
v 0.511323 0.244698 -3.903360 0.388235 0.345098 0.258824
v 0.510881 0.244076 -3.903360 0.423529 0.372549 0.258824
v 0.510774 0.244582 -3.902796 0.403922 0.356863 0.254902
v 0.510005 0.243037 -3.903357 0.517647 0.447059 0.286275
v 0.510277 0.244477 -3.902198 0.411765 0.364706 0.258824
v 0.509978 0.243162 -3.902147 0.431373 0.380392 0.266667
v 0.508902 0.242005 -3.903352 0.592157 0.533333 0.376471
v 0.509108 0.241743 -3.902167 0.478431 0.431373 0.313725
v 0.507875 0.240723 -3.903152 0.627451 0.572549 0.400000
v 0.509560 0.244322 -3.901658 0.458824 0.400000 0.278431
v 0.509150 0.243178 -3.901063 0.427451 0.384314 0.282353
v 0.507726 0.242161 -3.899871 0.411765 0.372549 0.278431
v 0.509049 0.241820 -3.901021 0.396078 0.360784 0.278431
v 0.508676 0.240574 -3.901036 0.419608 0.380392 0.278431
v 0.507984 0.241616 -3.899854 0.384314 0.349020 0.266667
v 0.508087 0.240450 -3.899874 0.403922 0.364706 0.262745
v 0.508210 0.239862 -3.901036 0.462745 0.419608 0.290196
v 0.507474 0.239131 -3.901031 0.541176 0.482353 0.317647
v 0.507571 0.239067 -3.899803 0.454902 0.407843 0.282353
v 0.506949 0.240209 -3.899226 0.427451 0.388235 0.282353
v 0.504916 0.238164 -3.903066 0.662745 0.596078 0.407843
v 0.506080 0.238953 -3.902581 0.666667 0.592157 0.360784
v 0.506195 0.238161 -3.901036 0.603922 0.533333 0.345098
v 0.504967 0.237379 -3.900925 0.584314 0.521569 0.352941
v 0.505624 0.237576 -3.899755 0.486275 0.435294 0.309804
v 0.503321 0.235833 -3.900913 0.529412 0.474510 0.313725
v 0.503394 0.235722 -3.899897 0.415686 0.376471 0.270588
v 0.502002 0.235602 -3.903209 0.592157 0.521569 0.333333
v 0.500734 0.234296 -3.903633 0.556863 0.498039 0.325490
v 0.502083 0.235142 -3.902198 0.560784 0.498039 0.321569
v 0.500777 0.234206 -3.902324 0.509804 0.458824 0.325490
v 0.502170 0.234730 -3.901036 0.450980 0.403922 0.274510
v 0.501088 0.234207 -3.901009 0.411765 0.368627 0.266667
v 0.502152 0.234815 -3.899874 0.368627 0.325490 0.235294
v 0.500967 0.234728 -3.899803 0.392157 0.345098 0.247059
v 0.499956 0.233821 -3.901010 0.435294 0.396078 0.301961
v 0.498734 0.233913 -3.901172 0.545098 0.494118 0.364706
v 0.499740 0.235140 -3.900120 0.490196 0.435294 0.305882
v 0.497666 0.234613 -3.901297 0.631373 0.560784 0.376471
v 0.504409 0.243664 -3.899006 0.678431 0.584314 0.337255
v 0.503272 0.242381 -3.898445 0.631373 0.556863 0.356863
v 0.506702 0.241464 -3.899269 0.443137 0.400000 0.294118
v 0.505771 0.239963 -3.898801 0.462745 0.423529 0.309804
v 0.504118 0.239669 -3.898363 0.588235 0.521569 0.345098
v 0.502402 0.239246 -3.898191 0.607843 0.537255 0.341176
v 0.500968 0.240416 -3.898231 0.647059 0.576471 0.376471
v 0.498208 0.241367 -3.898815 0.819608 0.705882 0.419608
v 0.499989 0.239363 -3.898641 0.631373 0.556863 0.345098
v 0.501394 0.238613 -3.898283 0.576471 0.513725 0.325490
v 0.500466 0.236834 -3.899171 0.572549 0.498039 0.301961
v 0.505481 0.238673 -3.898721 0.466667 0.419608 0.301961
v 0.504005 0.237276 -3.898755 0.439216 0.392157 0.278431
v 0.502884 0.236987 -3.898732 0.470588 0.415686 0.278431
v 0.503028 0.238194 -3.898290 0.552941 0.482353 0.298039
v 0.503124 0.235836 -3.899575 0.411765 0.372549 0.266667
v 0.501696 0.236789 -3.898873 0.505882 0.447059 0.282353
v 0.501987 0.235595 -3.899386 0.415686 0.364706 0.250980
v 0.497097 0.239032 -3.900124 0.678431 0.588235 0.352941
v 0.494759 0.238989 -3.900665 0.690196 0.588235 0.352941
v 0.493342 0.241785 -3.900235 0.815686 0.701961 0.407843
v 0.493328 0.236113 -3.901900 0.662745 0.580392 0.352941
v 0.489927 0.238435 -3.902638 0.678431 0.600000 0.392157
v 0.487531 0.238800 -3.903365 0.678431 0.580392 0.352941
v 0.492221 0.235854 -3.902344 0.670588 0.592157 0.372549
v 0.489575 0.235747 -3.903623 0.674510 0.592157 0.376471
v 0.490745 0.240522 -3.901444 0.686275 0.592157 0.349020
v 0.492415 0.238822 -3.901389 0.698039 0.607843 0.345098
v 0.492170 0.237080 -3.902038 0.717647 0.623529 0.356863
v 0.497752 0.233228 -3.902149 0.615686 0.549020 0.376471
v 0.496442 0.233733 -3.902198 0.615686 0.549020 0.352941
v 0.496654 0.232893 -3.903276 0.592157 0.525490 0.360784
v 0.494221 0.232975 -3.903360 0.513725 0.450980 0.298039
v 0.495338 0.234232 -3.902269 0.576471 0.513725 0.333333
v 0.493488 0.234109 -3.902743 0.517647 0.462745 0.313725
v 0.495363 0.232820 -3.903347 0.537255 0.474510 0.313725
v 0.497202 0.236552 -3.900901 0.662745 0.568627 0.345098
v 0.495929 0.235839 -3.901510 0.650980 0.572549 0.372549
v 0.491440 0.234502 -3.903358 0.584314 0.517647 0.341176
v 0.488615 0.235125 -3.904393 0.635294 0.556863 0.352941
v 0.492906 0.233531 -3.903350 0.513725 0.454902 0.305882
v 0.500032 0.233609 -3.902198 0.490196 0.454902 0.368627
v 0.498940 0.233156 -3.902198 0.552941 0.505882 0.392157
v 0.498898 0.233353 -3.903360 0.623529 0.588235 0.490196
v 0.497766 0.233088 -3.903360 0.631373 0.572549 0.427451
v 0.468076 0.245463 -3.920984 0.607843 0.533333 0.360784
v 0.469625 0.245945 -3.922126 0.568627 0.505882 0.352941
v 0.485080 0.242276 -3.921504 0.764706 0.682353 0.447059
v 0.482670 0.241898 -3.920464 0.803922 0.721569 0.505882
v 0.484277 0.240378 -3.919121 0.823529 0.741176 0.517647
v 0.483211 0.240094 -3.918408 0.823529 0.733333 0.490196
v 0.481346 0.243018 -3.922054 0.741176 0.658824 0.443137
v 0.480099 0.241230 -3.918588 0.756863 0.698039 0.513725
v 0.482921 0.239543 -3.917336 0.803922 0.717647 0.478431
v 0.480722 0.239533 -3.916151 0.752941 0.705882 0.541176
v 0.479276 0.240349 -3.917037 0.749020 0.713725 0.588235
v 0.480062 0.238836 -3.914484 0.729412 0.666667 0.486275
v 0.478736 0.239018 -3.914846 0.713725 0.674510 0.541176
v 0.475189 0.243738 -3.921119 0.584314 0.509804 0.321569
v 0.477283 0.242040 -3.919114 0.698039 0.631373 0.443137
v 0.471842 0.244648 -3.921683 0.580392 0.513725 0.360784
v 0.472568 0.243790 -3.920800 0.568627 0.505882 0.352941
v 0.470160 0.244067 -3.920719 0.580392 0.509804 0.349020
v 0.471875 0.241936 -3.919080 0.545098 0.501961 0.407843
v 0.470805 0.242324 -3.919388 0.513725 0.466667 0.364706
v 0.469782 0.241843 -3.918935 0.505882 0.454902 0.341176
v 0.474250 0.241239 -3.918180 0.627451 0.568627 0.411765
v 0.471133 0.240981 -3.918453 0.545098 0.494118 0.364706
v 0.470147 0.239895 -3.918317 0.505882 0.454902 0.325490
v 0.467963 0.240087 -3.918202 0.454902 0.403922 0.278431
v 0.477539 0.239784 -3.916087 0.725490 0.686275 0.564706
v 0.473689 0.240275 -3.917336 0.639216 0.592157 0.458824
v 0.476122 0.239664 -3.915984 0.701961 0.650980 0.521569
v 0.474156 0.239228 -3.915987 0.647059 0.600000 0.478431
v 0.476351 0.238867 -3.914980 0.701961 0.650980 0.501961
v 0.476813 0.238562 -3.914144 0.701961 0.654902 0.509804
v 0.474374 0.238294 -3.914952 0.596078 0.549020 0.415686
v 0.474589 0.238099 -3.914451 0.580392 0.533333 0.400000
v 0.472537 0.240051 -3.917578 0.611765 0.556863 0.415686
v 0.471400 0.239810 -3.917874 0.560784 0.509804 0.364706
v 0.469126 0.239329 -3.918045 0.435294 0.388235 0.270588
v 0.471605 0.238314 -3.917374 0.466667 0.419608 0.301961
v 0.469367 0.238192 -3.917774 0.380392 0.333333 0.227451
v 0.470775 0.237292 -3.917788 0.352941 0.313725 0.227451
v 0.472184 0.237611 -3.916175 0.423529 0.376471 0.270588
v 0.469540 0.237076 -3.916227 0.380392 0.329412 0.219608
v 0.472829 0.238748 -3.916142 0.607843 0.564706 0.427451
v 0.472993 0.237691 -3.914967 0.462745 0.415686 0.290196
v 0.472187 0.237629 -3.913765 0.447059 0.392157 0.258824
v 0.471881 0.237536 -3.914332 0.439216 0.384314 0.258824
v 0.469360 0.238203 -3.914988 0.443137 0.376471 0.243137
v 0.470503 0.237337 -3.915389 0.450980 0.376471 0.239216
v 0.467323 0.252818 -3.905781 0.670588 0.564706 0.341176
v 0.464720 0.256376 -3.903518 0.631373 0.513725 0.282353
v 0.468105 0.249668 -3.907411 0.686275 0.576471 0.333333
v 0.469285 0.251632 -3.905601 0.611765 0.529412 0.345098
v 0.471806 0.246087 -3.907179 0.701961 0.588235 0.333333
v 0.477639 0.241451 -3.906075 0.674510 0.556863 0.321569
v 0.480980 0.242927 -3.903141 0.643137 0.517647 0.262745
v 0.479808 0.240255 -3.905692 0.705882 0.584314 0.333333
v 0.482048 0.242055 -3.903346 0.607843 0.486275 0.247059
v 0.468286 0.242920 -3.911769 0.513725 0.443137 0.282353
v 0.468582 0.240740 -3.912736 0.458824 0.400000 0.258824
v 0.469546 0.245320 -3.909213 0.678431 0.560784 0.313725
v 0.470472 0.241957 -3.910892 0.584314 0.478431 0.286275
v 0.472218 0.243119 -3.909221 0.470588 0.403922 0.266667
v 0.475671 0.237270 -3.910289 0.474510 0.423529 0.282353
v 0.474177 0.237576 -3.911548 0.450980 0.392157 0.243137
v 0.474843 0.238913 -3.909273 0.521569 0.450980 0.286275
v 0.469470 0.239395 -3.912918 0.407843 0.356863 0.247059
v 0.470054 0.240806 -3.911527 0.486275 0.411765 0.258824
v 0.470615 0.239731 -3.911668 0.466667 0.400000 0.262745
v 0.473012 0.237764 -3.912660 0.458824 0.396078 0.254902
v 0.472858 0.238626 -3.911343 0.478431 0.407843 0.247059
v 0.470924 0.238533 -3.912743 0.431373 0.384314 0.270588
v 0.472366 0.241522 -3.910034 0.478431 0.411765 0.270588
v 0.472556 0.240449 -3.910365 0.498039 0.423529 0.266667
v 0.474177 0.243979 -3.906819 0.666667 0.552941 0.309804
v 0.474073 0.248131 -3.904125 0.552941 0.474510 0.286275
v 0.475557 0.244006 -3.905853 0.745098 0.607843 0.317647
v 0.474735 0.241097 -3.908081 0.592157 0.490196 0.286275
v 0.458297 0.249008 -3.921957 0.564706 0.509804 0.352941
v 0.462509 0.248537 -3.922467 0.588235 0.517647 0.360784
v 0.463935 0.247737 -3.921838 0.596078 0.525490 0.356863
v 0.461921 0.247293 -3.920734 0.603922 0.533333 0.345098
v 0.465155 0.246876 -3.921354 0.611765 0.537255 0.356863
v 0.464637 0.244562 -3.919140 0.607843 0.541176 0.364706
v 0.461874 0.246146 -3.919547 0.600000 0.533333 0.341176
v 0.459390 0.247881 -3.920731 0.607843 0.556863 0.396078
v 0.458733 0.246625 -3.919424 0.600000 0.545098 0.407843
v 0.460496 0.246133 -3.919408 0.600000 0.541176 0.368627
v 0.462075 0.244418 -3.918478 0.564706 0.509804 0.349020
v 0.460868 0.244709 -3.918462 0.560784 0.501961 0.341176
v 0.459484 0.245602 -3.919032 0.580392 0.525490 0.372549
v 0.459519 0.244702 -3.918427 0.533333 0.474510 0.317647
v 0.458262 0.245136 -3.918504 0.501961 0.447059 0.305882
v 0.459768 0.244226 -3.917315 0.501961 0.443137 0.286275
v 0.458221 0.244972 -3.917369 0.486275 0.431373 0.282353
v 0.459240 0.246538 -3.913855 0.509804 0.439216 0.290196
v 0.462024 0.244190 -3.913927 0.596078 0.498039 0.290196
v 0.458766 0.245545 -3.915015 0.454902 0.400000 0.262745
v 0.459042 0.244764 -3.916212 0.454902 0.403922 0.262745
v 0.455171 0.249017 -3.921869 0.466667 0.419608 0.301961
v 0.456086 0.248475 -3.920696 0.501961 0.450980 0.321569
v 0.454695 0.248669 -3.920844 0.439216 0.396078 0.282353
v 0.454218 0.248058 -3.919613 0.384314 0.341176 0.235294
v 0.453119 0.247819 -3.918523 0.356863 0.309804 0.211765
v 0.448780 0.249450 -3.922677 0.392157 0.349020 0.247059
v 0.448228 0.249013 -3.920019 0.392157 0.349020 0.227451
v 0.452029 0.248604 -3.920922 0.388235 0.349020 0.243137
v 0.449401 0.248631 -3.919865 0.376471 0.325490 0.192157
v 0.450988 0.248193 -3.918482 0.313725 0.274510 0.168627
v 0.448460 0.248535 -3.918413 0.337255 0.298039 0.188235
v 0.456313 0.247317 -3.919442 0.486275 0.435294 0.305882
v 0.456772 0.246234 -3.918467 0.439216 0.396078 0.286275
v 0.455183 0.247060 -3.918559 0.388235 0.345098 0.247059
v 0.456451 0.247778 -3.913893 0.494118 0.415686 0.266667
v 0.454003 0.247932 -3.914944 0.352941 0.313725 0.215686
v 0.453739 0.249494 -3.913956 0.388235 0.337255 0.211765
v 0.452801 0.248758 -3.915003 0.380392 0.321569 0.203922
v 0.447481 0.249263 -3.916194 0.337255 0.301961 0.211765
v 0.452943 0.247768 -3.917333 0.345098 0.298039 0.196078
v 0.451833 0.248079 -3.917305 0.317647 0.274510 0.184314
v 0.450528 0.248405 -3.917316 0.294118 0.258824 0.176471
v 0.451690 0.248589 -3.916134 0.341176 0.290196 0.188235
v 0.450445 0.249024 -3.916143 0.360784 0.309804 0.200000
v 0.448155 0.248620 -3.917305 0.309804 0.278431 0.188235
v 0.451435 0.249724 -3.914935 0.415686 0.349020 0.203922
v 0.450737 0.251120 -3.913826 0.439216 0.368627 0.223529
v 0.449896 0.250114 -3.914944 0.423529 0.360784 0.223529
v 0.456417 0.246110 -3.917208 0.411765 0.368627 0.258824
v 0.456396 0.246216 -3.916156 0.403922 0.356863 0.239216
v 0.454745 0.247025 -3.917278 0.372549 0.333333 0.227451
v 0.453294 0.247728 -3.916189 0.321569 0.282353 0.188235
v 0.455764 0.246985 -3.914931 0.380392 0.333333 0.219608
v 0.466378 0.244647 -3.919955 0.619608 0.549020 0.372549
v 0.467470 0.242878 -3.919033 0.607843 0.533333 0.333333
v 0.463318 0.244526 -3.918765 0.588235 0.529412 0.360784
v 0.464897 0.243303 -3.918287 0.596078 0.533333 0.368627
v 0.466038 0.242554 -3.918402 0.607843 0.537255 0.349020
v 0.467563 0.241617 -3.918483 0.584314 0.513725 0.329412
v 0.466909 0.238603 -3.918340 0.341176 0.298039 0.192157
v 0.466865 0.237672 -3.918608 0.286275 0.247059 0.152941
v 0.469596 0.237046 -3.918437 0.301961 0.270588 0.196078
v 0.468591 0.236392 -3.918583 0.258824 0.231373 0.168627
v 0.467309 0.236700 -3.918466 0.250980 0.219608 0.137255
v 0.463602 0.242892 -3.917301 0.525490 0.470588 0.329412
v 0.466546 0.240344 -3.917690 0.447059 0.396078 0.270588
v 0.464981 0.241988 -3.917297 0.545098 0.482353 0.325490
v 0.465667 0.240972 -3.917304 0.501961 0.443137 0.298039
v 0.464136 0.241981 -3.916144 0.517647 0.454902 0.301961
v 0.465575 0.240963 -3.916147 0.501961 0.443137 0.298039
v 0.467589 0.240664 -3.913805 0.494118 0.431373 0.278431
v 0.466301 0.241010 -3.914944 0.501961 0.439216 0.294118
v 0.464806 0.242030 -3.914987 0.521569 0.454902 0.301961
v 0.466121 0.242222 -3.913817 0.545098 0.474510 0.301961
v 0.461115 0.243592 -3.917305 0.501961 0.435294 0.282353
v 0.462408 0.243010 -3.917305 0.498039 0.439216 0.294118
v 0.462500 0.242681 -3.916142 0.494118 0.431373 0.278431
v 0.461057 0.243384 -3.916106 0.470588 0.407843 0.262745
v 0.461591 0.243436 -3.914954 0.474510 0.407843 0.258824
v 0.467989 0.239088 -3.918222 0.392157 0.345098 0.231373
v 0.466621 0.239981 -3.916155 0.431373 0.384314 0.274510
v 0.467131 0.238741 -3.916597 0.372549 0.325490 0.215686
v 0.466270 0.239912 -3.917305 0.411765 0.368627 0.258824
v 0.466502 0.238773 -3.917305 0.356863 0.309804 0.200000
v 0.468230 0.237951 -3.918279 0.333333 0.294118 0.196078
v 0.467328 0.236780 -3.917340 0.274510 0.243137 0.168627
v 0.468181 0.237850 -3.916107 0.376471 0.325490 0.219608
v 0.466775 0.237644 -3.917308 0.313725 0.270588 0.168627
v 0.467721 0.239280 -3.915295 0.400000 0.352941 0.250980
v 0.457476 0.249024 -3.912772 0.501961 0.431373 0.282353
v 0.462426 0.251606 -3.908062 0.752941 0.623529 0.321569
v 0.457318 0.251401 -3.911108 0.537255 0.454902 0.262745
v 0.455753 0.252504 -3.911122 0.517647 0.435294 0.247059
v 0.460274 0.249893 -3.910843 0.674510 0.560784 0.298039
v 0.464450 0.248957 -3.909426 0.600000 0.494118 0.258824
v 0.463976 0.246868 -3.911398 0.576471 0.478431 0.274510
v 0.466372 0.247084 -3.909793 0.592157 0.490196 0.262745
v 0.464228 0.245198 -3.912350 0.588235 0.498039 0.309804
v 0.461421 0.248460 -3.911551 0.576471 0.474510 0.266667
v 0.459705 0.247443 -3.913077 0.537255 0.454902 0.294118
v 0.464218 0.251075 -3.907730 0.768627 0.635294 0.329412
v 0.465565 0.250639 -3.907702 0.741176 0.611765 0.325490
v 0.464019 0.253659 -3.906029 0.729412 0.607843 0.341176
v 0.455665 0.250030 -3.912891 0.431373 0.384314 0.270588
v 0.465560 0.243008 -3.913442 0.549020 0.478431 0.305882
v 0.486894 0.239546 -3.918417 0.792157 0.713725 0.474510
v 0.485171 0.239016 -3.917340 0.788235 0.709804 0.478431
v 0.488009 0.238453 -3.917384 0.756863 0.678431 0.447059
v 0.486970 0.238074 -3.916136 0.749020 0.674510 0.447059
v 0.483878 0.238628 -3.916124 0.752941 0.678431 0.474510
v 0.485125 0.238041 -3.914794 0.745098 0.670588 0.458824
v 0.483513 0.238081 -3.914295 0.709804 0.654902 0.466667
v 0.482116 0.238662 -3.914886 0.729412 0.666667 0.474510
v 0.481239 0.238314 -3.913545 0.737255 0.662745 0.466667
v 0.482454 0.238091 -3.913818 0.713725 0.654902 0.474510
v 0.477900 0.238384 -3.913810 0.705882 0.666667 0.517647
v 0.469863 0.235656 -3.918622 0.239216 0.219608 0.176471
v 0.476261 0.233726 -3.915189 0.258824 0.223529 0.172549
v 0.475843 0.233624 -3.914981 0.243137 0.211765 0.168627
v 0.476913 0.236134 -3.913485 0.450980 0.400000 0.254902
v 0.475892 0.235366 -3.913846 0.333333 0.286275 0.160784
v 0.475728 0.234787 -3.913819 0.294118 0.254902 0.156863
v 0.477391 0.233952 -3.914427 0.270588 0.235294 0.172549
v 0.476010 0.233659 -3.913819 0.250980 0.223529 0.160784
v 0.471263 0.236200 -3.917386 0.290196 0.258824 0.200000
v 0.471168 0.235293 -3.917305 0.231373 0.215686 0.180392
v 0.469992 0.235237 -3.917305 0.223529 0.211765 0.184314
v 0.472102 0.236495 -3.916143 0.313725 0.286275 0.219608
v 0.470927 0.236436 -3.916143 0.360784 0.313725 0.219608
v 0.470985 0.236159 -3.916612 0.313725 0.282353 0.207843
v 0.471977 0.237084 -3.914981 0.403922 0.352941 0.239216
v 0.474320 0.237238 -3.913819 0.474510 0.411765 0.262745
v 0.473136 0.237222 -3.913819 0.447059 0.388235 0.247059
v 0.478840 0.233005 -3.913809 0.262745 0.235294 0.176471
v 0.478524 0.234212 -3.913184 0.325490 0.286275 0.192157
v 0.477632 0.232815 -3.914709 0.250980 0.219608 0.172549
v 0.477743 0.232290 -3.913819 0.235294 0.215686 0.168627
v 0.476474 0.232674 -3.914981 0.262745 0.227451 0.176471
v 0.476592 0.232676 -3.913858 0.239216 0.215686 0.168627
v 0.484366 0.237650 -3.912923 0.709804 0.650980 0.466667
v 0.486291 0.236990 -3.912350 0.741176 0.662745 0.443137
v 0.487393 0.236233 -3.911484 0.721569 0.643137 0.423529
v 0.484853 0.236850 -3.911146 0.698039 0.639216 0.470588
v 0.486549 0.235759 -3.910485 0.694118 0.627451 0.431373
v 0.485401 0.235680 -3.910092 0.682353 0.627451 0.462745
v 0.484390 0.235532 -3.909165 0.650980 0.592157 0.431373
v 0.482045 0.237776 -3.912579 0.729412 0.662745 0.474510
v 0.482615 0.237432 -3.911459 0.709804 0.654902 0.482353
v 0.481538 0.237233 -3.911060 0.729412 0.666667 0.474510
v 0.480145 0.237973 -3.912795 0.749020 0.666667 0.431373
v 0.478943 0.237843 -3.912915 0.725490 0.658824 0.443137
v 0.479035 0.237408 -3.912657 0.713725 0.647059 0.435294
v 0.480274 0.237167 -3.911494 0.733333 0.666667 0.454902
v 0.479184 0.236709 -3.912030 0.639216 0.580392 0.392157
v 0.480320 0.236947 -3.911073 0.717647 0.658824 0.458824
v 0.482727 0.236802 -3.910332 0.690196 0.643137 0.490196
v 0.481571 0.236653 -3.910332 0.694118 0.635294 0.462745
v 0.482855 0.236318 -3.909170 0.643137 0.592157 0.435294
v 0.481664 0.236213 -3.909170 0.611765 0.549020 0.376471
v 0.480499 0.236102 -3.910332 0.623529 0.556863 0.360784
v 0.479472 0.235580 -3.911494 0.549020 0.482353 0.298039
v 0.479938 0.235678 -3.910332 0.600000 0.521569 0.305882
v 0.479754 0.234432 -3.911585 0.439216 0.388235 0.239216
v 0.479512 0.235156 -3.910332 0.576471 0.498039 0.278431
v 0.479665 0.234433 -3.911283 0.462745 0.403922 0.243137
v 0.480511 0.236048 -3.909170 0.592157 0.525490 0.345098
v 0.479424 0.235570 -3.910084 0.607843 0.525490 0.298039
v 0.488238 0.234762 -3.909229 0.686275 0.611765 0.392157
v 0.486807 0.234410 -3.909096 0.643137 0.572549 0.360784
v 0.479726 0.234146 -3.911495 0.411765 0.364706 0.227451
v 0.484251 0.235444 -3.908000 0.635294 0.552941 0.356863
v 0.483868 0.236314 -3.906905 0.611765 0.533333 0.360784
v 0.483784 0.238052 -3.905562 0.647059 0.549020 0.325490
v 0.484488 0.239215 -3.904398 0.600000 0.505882 0.294118
v 0.485942 0.237588 -3.904585 0.650980 0.549020 0.329412
v 0.487643 0.235982 -3.904519 0.635294 0.560784 0.360784
v 0.486304 0.235433 -3.905690 0.639216 0.545098 0.325490
v 0.481377 0.237783 -3.906861 0.654902 0.564706 0.356863
v 0.479299 0.237111 -3.908110 0.584314 0.521569 0.352941
v 0.478881 0.238358 -3.907164 0.639216 0.541176 0.329412
v 0.482851 0.236352 -3.907997 0.615686 0.549020 0.384314
v 0.481577 0.236623 -3.908008 0.611765 0.545098 0.372549
v 0.482601 0.237291 -3.906809 0.623529 0.545098 0.352941
v 0.488041 0.234144 -3.908008 0.643137 0.576471 0.384314
v 0.486891 0.233963 -3.908008 0.596078 0.513725 0.313725
v 0.488036 0.234164 -3.906846 0.607843 0.537255 0.352941
v 0.486822 0.234290 -3.906846 0.607843 0.525490 0.317647
v 0.485542 0.234689 -3.909175 0.639216 0.560784 0.360784
v 0.485606 0.234332 -3.908026 0.643137 0.541176 0.305882
v 0.485639 0.234796 -3.906853 0.635294 0.545098 0.321569
v 0.487944 0.234604 -3.905478 0.603922 0.529412 0.333333
v 0.477806 0.237603 -3.913119 0.678431 0.631373 0.470588
v 0.476517 0.238081 -3.913819 0.666667 0.623529 0.474510
v 0.476669 0.237362 -3.913284 0.580392 0.533333 0.384314
v 0.478041 0.236466 -3.912851 0.545098 0.490196 0.329412
v 0.475398 0.237757 -3.913818 0.576471 0.529412 0.388235
v 0.475532 0.237121 -3.913116 0.486275 0.427451 0.266667
v 0.474921 0.236992 -3.912657 0.466667 0.400000 0.235294
v 0.474336 0.237162 -3.912656 0.462745 0.396078 0.239216
v 0.475773 0.235985 -3.913450 0.423529 0.352941 0.176471
v 0.475478 0.235922 -3.912657 0.450980 0.376471 0.192157
v 0.475038 0.237017 -3.911494 0.462745 0.400000 0.239216
v 0.475708 0.236268 -3.911500 0.474510 0.400000 0.227451
v 0.475773 0.235985 -3.911963 0.466667 0.392157 0.211765
v 0.475963 0.234725 -3.912611 0.372549 0.313725 0.172549
v 0.477070 0.235115 -3.911628 0.439216 0.376471 0.219608
v 0.476966 0.236263 -3.910405 0.517647 0.450980 0.278431
v 0.476683 0.237533 -3.909128 0.529412 0.474510 0.317647
v 0.479469 0.236634 -3.908713 0.600000 0.533333 0.356863
v 0.478233 0.235472 -3.910358 0.564706 0.486275 0.278431
v 0.478288 0.235329 -3.910617 0.545098 0.470588 0.266667
v 0.478555 0.234021 -3.911502 0.388235 0.341176 0.203922
v 0.478989 0.234290 -3.912656 0.352941 0.313725 0.203922
v 0.479625 0.233237 -3.912656 0.286275 0.258824 0.180392
v 0.478918 0.232389 -3.912623 0.243137 0.223529 0.168627
v 0.477617 0.232791 -3.912649 0.243137 0.223529 0.160784
v 0.476893 0.238563 -3.907999 0.623529 0.533333 0.321569
v 0.469155 0.235771 -3.918467 0.235294 0.215686 0.172549
v 0.469199 0.235599 -3.917289 0.239216 0.223529 0.184314
v 0.475336 0.254842 -3.899871 0.639216 0.517647 0.266667
v 0.476476 0.253358 -3.900094 0.639216 0.533333 0.305882
v 0.476188 0.250088 -3.902151 0.611765 0.513725 0.309804
v 0.478162 0.247901 -3.902446 0.623529 0.513725 0.282353
v 0.476713 0.251447 -3.900996 0.588235 0.494118 0.298039
v 0.478594 0.251327 -3.899773 0.568627 0.486275 0.309804
v 0.481976 0.257424 -3.898834 0.666667 0.588235 0.356863
v 0.483384 0.256066 -3.898619 0.705882 0.627451 0.384314
v 0.482154 0.256340 -3.898395 0.705882 0.627451 0.376471
v 0.480779 0.257220 -3.898526 0.701961 0.615686 0.380392
v 0.480890 0.255942 -3.898168 0.725490 0.643137 0.403922
v 0.482395 0.255203 -3.898143 0.756863 0.666667 0.403922
v 0.483788 0.254130 -3.898018 0.737255 0.658824 0.400000
v 0.482693 0.253409 -3.897806 0.729412 0.647059 0.400000
v 0.478951 0.255556 -3.898324 0.721569 0.631373 0.384314
v 0.481375 0.253467 -3.897958 0.733333 0.650980 0.411765
v 0.479869 0.253809 -3.898248 0.701961 0.619608 0.396078
v 0.478417 0.256919 -3.898564 0.749020 0.643137 0.368627
v 0.477170 0.257438 -3.898712 0.772549 0.654902 0.368627
v 0.477366 0.256514 -3.898524 0.745098 0.627451 0.345098
v 0.477824 0.255019 -3.898671 0.686275 0.584314 0.337255
v 0.476234 0.256201 -3.898717 0.721569 0.592157 0.301961
v 0.475092 0.256033 -3.899252 0.682353 0.545098 0.266667
v 0.479455 0.252356 -3.898693 0.662745 0.572549 0.349020
v 0.484425 0.251234 -3.897371 0.694118 0.603922 0.360784
v 0.480602 0.252448 -3.898207 0.725490 0.627451 0.380392
v 0.483115 0.251806 -3.897535 0.682353 0.600000 0.364706
v 0.481980 0.251552 -3.897819 0.694118 0.596078 0.364706
v 0.484760 0.249782 -3.897518 0.647059 0.556863 0.317647
v 0.483530 0.250206 -3.897566 0.654902 0.560784 0.329412
v 0.481490 0.248798 -3.899199 0.611765 0.517647 0.301961
v 0.480498 0.251049 -3.898623 0.654902 0.556863 0.329412
v 0.482221 0.250415 -3.897962 0.674510 0.572549 0.341176
v 0.471615 0.254807 -3.902148 0.631373 0.521569 0.274510
v 0.471144 0.253259 -3.903390 0.541176 0.470588 0.294118
v 0.472059 0.251668 -3.903778 0.533333 0.470588 0.301961
v 0.473320 0.255823 -3.900403 0.611765 0.505882 0.270588
v 0.473953 0.253150 -3.902098 0.603922 0.509804 0.298039
v 0.469132 0.254727 -3.903064 0.592157 0.501961 0.294118
v 0.474322 0.249784 -3.903199 0.576471 0.505882 0.329412
v 0.482204 0.245908 -3.900830 0.592157 0.494118 0.274510
v 0.485849 0.245325 -3.899752 0.588235 0.494118 0.266667
v 0.482988 0.244985 -3.901130 0.611765 0.498039 0.258824
v 0.476693 0.245520 -3.904306 0.631373 0.521569 0.286275
v 0.479779 0.246526 -3.902169 0.568627 0.470588 0.258824
v 0.481181 0.244735 -3.902101 0.611765 0.494118 0.250980
v 0.479368 0.243804 -3.903465 0.721569 0.580392 0.298039
v 0.482969 0.243688 -3.902097 0.596078 0.470588 0.231373
v 0.485104 0.242420 -3.902202 0.533333 0.443137 0.250980
v 0.485487 0.240591 -3.903139 0.588235 0.490196 0.258824
v 0.485902 0.243850 -3.900908 0.560784 0.466667 0.254902
v 0.483903 0.248064 -3.898396 0.627451 0.537255 0.305882
v 0.484976 0.248623 -3.897862 0.643137 0.552941 0.305882
v 0.482543 0.248941 -3.898453 0.654902 0.552941 0.317647
v 0.485188 0.247428 -3.898437 0.627451 0.533333 0.290196
v 0.445690 0.250122 -3.921314 0.466667 0.411765 0.278431
v 0.444939 0.249701 -3.919139 0.419608 0.384314 0.294118
v 0.446679 0.249044 -3.918486 0.364706 0.329412 0.231373
v 0.442389 0.249896 -3.918516 0.474510 0.435294 0.333333
v 0.446507 0.248991 -3.917302 0.329412 0.298039 0.203922
v 0.444280 0.249561 -3.917224 0.356863 0.325490 0.250980
v 0.444908 0.249692 -3.916097 0.321569 0.290196 0.219608
v 0.441969 0.249789 -3.917305 0.431373 0.392157 0.290196
v 0.506980 0.873887 -4.441292 0.294118 0.286275 0.266667
v 0.507025 0.876875 -4.439055 0.349020 0.333333 0.278431
v 0.506818 0.874456 -4.440217 0.298039 0.290196 0.266667
v 0.506996 0.873306 -4.440217 0.313725 0.301961 0.270588
v 0.507485 0.872276 -4.440216 0.321569 0.305882 0.274510
v 0.506567 0.874403 -4.439055 0.321569 0.309804 0.274510
v 0.506478 0.873139 -4.438899 0.341176 0.325490 0.274510
v 0.507028 0.879480 -4.437205 0.415686 0.384314 0.290196
v 0.507684 0.876950 -4.436699 0.376471 0.356863 0.282353
v 0.508472 0.879557 -4.434407 0.415686 0.380392 0.286275
v 0.509106 0.877316 -4.434407 0.411765 0.376471 0.282353
v 0.506580 0.874406 -4.437893 0.341176 0.333333 0.274510
v 0.506362 0.873172 -4.437893 0.360784 0.345098 0.274510
v 0.506928 0.872104 -4.437893 0.349020 0.337255 0.274510
v 0.506915 0.874348 -4.436767 0.356863 0.345098 0.270588
v 0.506783 0.873261 -4.436731 0.364706 0.349020 0.270588
v 0.507177 0.872157 -4.436731 0.356863 0.341176 0.274510
v 0.508705 0.874708 -4.434702 0.392157 0.364706 0.278431
v 0.508405 0.872531 -4.434266 0.403922 0.372549 0.282353
v 0.506627 0.881111 -4.432146 0.403922 0.368627 0.282353
v 0.508865 0.882016 -4.427437 0.372549 0.341176 0.278431
v 0.508882 0.879644 -4.432083 0.411765 0.372549 0.282353
v 0.509821 0.877519 -4.432960 0.415686 0.376471 0.282353
v 0.509556 0.879861 -4.430455 0.396078 0.356863 0.274510
v 0.510371 0.875177 -4.432514 0.419608 0.380392 0.278431
v 0.510699 0.872921 -4.431640 0.431373 0.384314 0.270588
v 0.511729 0.880431 -4.427665 0.400000 0.364706 0.278431
v 0.513251 0.878193 -4.427435 0.407843 0.364706 0.266667
v 0.511920 0.877913 -4.429755 0.411765 0.368627 0.274510
v 0.513442 0.878234 -4.425111 0.400000 0.356863 0.258824
v 0.506821 0.880446 -4.429759 0.305882 0.282353 0.250980
v 0.513696 0.875912 -4.427435 0.415686 0.368627 0.258824
v 0.512536 0.875664 -4.429759 0.419608 0.376471 0.266667
v 0.512042 0.873186 -4.429759 0.431373 0.384314 0.262745
v 0.513032 0.873387 -4.427440 0.427451 0.376471 0.250980
v 0.513752 0.875924 -4.425111 0.403922 0.360784 0.247059
v 0.513111 0.878164 -4.422787 0.388235 0.345098 0.247059
v 0.512804 0.878099 -4.420463 0.352941 0.317647 0.215686
v 0.513189 0.875805 -4.422787 0.384314 0.341176 0.223529
v 0.512892 0.873903 -4.423264 0.396078 0.349020 0.219608
v 0.513113 0.873377 -4.425084 0.415686 0.364706 0.235294
v 0.513257 0.880570 -4.418139 0.364706 0.321569 0.231373
v 0.512864 0.878112 -4.418139 0.349020 0.305882 0.207843
v 0.513749 0.880949 -4.415275 0.345098 0.298039 0.211765
v 0.512809 0.878100 -4.415815 0.360784 0.305882 0.211765
v 0.512873 0.875735 -4.418094 0.333333 0.298039 0.184314
v 0.512512 0.875924 -4.420492 0.325490 0.294118 0.180392
v 0.512495 0.873429 -4.420455 0.341176 0.313725 0.180392
v 0.512910 0.874043 -4.418159 0.349020 0.313725 0.184314
v 0.512281 0.876908 -4.415924 0.392157 0.325490 0.223529
v 0.512759 0.873363 -4.415887 0.419608 0.352941 0.211765
v 0.512581 0.875676 -4.416681 0.360784 0.313725 0.207843
v 0.513692 0.887715 -4.412611 0.360784 0.329412 0.258824
v 0.514720 0.885458 -4.413163 0.349020 0.313725 0.235294
v 0.514944 0.883303 -4.413491 0.333333 0.294118 0.211765
v 0.511973 0.889978 -4.408924 0.313725 0.305882 0.282353
v 0.512109 0.889340 -4.411922 0.360784 0.337255 0.278431
v 0.513281 0.889970 -4.405630 0.333333 0.321569 0.290196
v 0.515576 0.885813 -4.405155 0.321569 0.298039 0.227451
v 0.514253 0.887914 -4.408832 0.317647 0.309804 0.286275
v 0.514896 0.886848 -4.408373 0.329412 0.313725 0.270588
v 0.515119 0.885660 -4.408673 0.321569 0.298039 0.243137
v 0.515397 0.884894 -4.405121 0.294118 0.270588 0.203922
v 0.508864 0.891739 -4.408409 0.380392 0.356863 0.305882
v 0.513976 0.880737 -4.413502 0.337255 0.286275 0.200000
v 0.515157 0.883349 -4.411136 0.290196 0.258824 0.196078
v 0.515338 0.882205 -4.408014 0.180392 0.164706 0.137255
v 0.515071 0.882185 -4.411239 0.262745 0.227451 0.184314
v 0.514583 0.880875 -4.410964 0.239216 0.207843 0.168627
v 0.515330 0.883477 -4.408369 0.215686 0.196078 0.156863
v 0.514739 0.880946 -4.408962 0.250980 0.219608 0.168627
v 0.514065 0.880378 -4.411577 0.278431 0.235294 0.180392
v 0.513951 0.879767 -4.410107 0.282353 0.243137 0.180392
v 0.514031 0.879371 -4.408866 0.294118 0.254902 0.168627
v 0.515453 0.883466 -4.403798 0.196078 0.180392 0.137255
v 0.515444 0.882221 -4.406519 0.149020 0.137255 0.117647
v 0.515086 0.880957 -4.406950 0.188235 0.168627 0.121569
v 0.512913 0.879240 -4.413200 0.325490 0.266667 0.188235
v 0.512402 0.877796 -4.413713 0.329412 0.274510 0.180392
v 0.512748 0.878081 -4.412065 0.345098 0.290196 0.196078
v 0.513187 0.878789 -4.411069 0.372549 0.313725 0.215686
v 0.512227 0.876821 -4.414017 0.349020 0.298039 0.188235
v 0.513073 0.873771 -4.412617 0.376471 0.329412 0.215686
v 0.512923 0.872815 -4.414695 0.447059 0.376471 0.219608
v 0.513266 0.876582 -4.409987 0.411765 0.364706 0.247059
v 0.513382 0.874183 -4.410310 0.407843 0.360784 0.223529
v 0.513284 0.878095 -4.410058 0.384314 0.337255 0.227451
v 0.514252 0.879045 -4.407537 0.290196 0.254902 0.156863
v 0.513618 0.876428 -4.408770 0.462745 0.400000 0.247059
v 0.513596 0.874429 -4.407835 0.549020 0.462745 0.258824
v 0.513790 0.875668 -4.407695 0.521569 0.439216 0.266667
v 0.512997 0.872143 -4.408282 0.533333 0.454902 0.250980
v 0.511540 0.892493 -4.400708 0.345098 0.321569 0.262745
v 0.511172 0.893554 -4.397222 0.305882 0.290196 0.239216
v 0.511628 0.891459 -4.405144 0.364706 0.345098 0.309804
v 0.508419 0.894358 -4.400842 0.372549 0.341176 0.270588
v 0.509086 0.894677 -4.396477 0.360784 0.329412 0.262745
v 0.512161 0.893267 -4.393882 0.239216 0.239216 0.215686
v 0.511133 0.893804 -4.394500 0.266667 0.258824 0.227451
v 0.512504 0.892873 -4.394898 0.239216 0.239216 0.219608
v 0.512424 0.893351 -4.392517 0.250980 0.247059 0.223529
v 0.511284 0.893626 -4.391698 0.254902 0.247059 0.223529
v 0.513639 0.893121 -4.392574 0.278431 0.266667 0.235294
v 0.513633 0.892526 -4.393497 0.274510 0.266667 0.235294
v 0.514890 0.892852 -4.391738 0.294118 0.282353 0.243137
v 0.513529 0.893621 -4.391317 0.286275 0.274510 0.243137
v 0.514657 0.893794 -4.390247 0.282353 0.274510 0.243137
v 0.513400 0.894297 -4.389292 0.266667 0.258824 0.235294
v 0.515775 0.892981 -4.390250 0.243137 0.239216 0.203922
v 0.512437 0.893545 -4.391444 0.274510 0.262745 0.235294
v 0.514745 0.894041 -4.389099 0.262745 0.258824 0.235294
v 0.516054 0.893077 -4.389097 0.211765 0.211765 0.176471
v 0.514712 0.894024 -4.387926 0.258824 0.250980 0.219608
v 0.513370 0.894393 -4.387926 0.274510 0.266667 0.235294
v 0.516015 0.893033 -4.387715 0.200000 0.200000 0.164706
v 0.511253 0.894305 -4.389352 0.333333 0.313725 0.262745
v 0.511731 0.894562 -4.387922 0.341176 0.317647 0.262745
v 0.508595 0.894778 -4.393371 0.372549 0.341176 0.270588
v 0.506945 0.895741 -4.387498 0.435294 0.388235 0.290196
v 0.510026 0.894440 -4.390114 0.364706 0.337255 0.274510
v 0.514829 0.888095 -4.405532 0.337255 0.321569 0.278431
v 0.513492 0.890231 -4.400466 0.329412 0.305882 0.254902
v 0.514684 0.887932 -4.401359 0.337255 0.309804 0.243137
v 0.515083 0.885692 -4.399911 0.309804 0.278431 0.200000
v 0.515408 0.882256 -4.403945 0.168627 0.156863 0.125490
v 0.515070 0.880985 -4.404352 0.243137 0.215686 0.152941
v 0.514354 0.878511 -4.405790 0.356863 0.309804 0.200000
v 0.514996 0.882143 -4.400729 0.258824 0.239216 0.180392
v 0.514741 0.880900 -4.401008 0.356863 0.309804 0.207843
v 0.515042 0.883326 -4.399188 0.266667 0.243137 0.180392
v 0.514845 0.881921 -4.397813 0.329412 0.290196 0.192157
v 0.514738 0.880905 -4.397850 0.368627 0.317647 0.196078
v 0.514284 0.879135 -4.397361 0.447059 0.380392 0.223529
v 0.513687 0.875580 -4.406481 0.525490 0.443137 0.254902
v 0.513587 0.876585 -4.404010 0.392157 0.345098 0.231373
v 0.512714 0.873887 -4.404039 0.431373 0.372549 0.247059
v 0.514038 0.878855 -4.400519 0.400000 0.341176 0.192157
v 0.513322 0.876990 -4.399474 0.443137 0.380392 0.227451
v 0.513117 0.875733 -4.399356 0.482353 0.415686 0.247059
v 0.512952 0.874657 -4.402101 0.368627 0.325490 0.223529
v 0.513013 0.873369 -4.399251 0.376471 0.321569 0.188235
v 0.513445 0.873759 -4.397176 0.403922 0.345098 0.211765
v 0.513449 0.890563 -4.397225 0.235294 0.227451 0.200000
v 0.513582 0.891003 -4.395704 0.227451 0.227451 0.207843
v 0.512589 0.892369 -4.396255 0.243137 0.239216 0.215686
v 0.514209 0.890006 -4.394622 0.231373 0.227451 0.200000
v 0.514228 0.888477 -4.397149 0.262745 0.247059 0.203922
v 0.514267 0.888391 -4.396077 0.262745 0.247059 0.200000
v 0.514335 0.886885 -4.394939 0.345098 0.305882 0.211765
v 0.514017 0.891565 -4.393902 0.250980 0.247059 0.219608
v 0.514422 0.890319 -4.393736 0.235294 0.231373 0.200000
v 0.515069 0.891675 -4.392303 0.250980 0.247059 0.211765
v 0.514984 0.890438 -4.392574 0.231373 0.231373 0.192157
v 0.514465 0.889160 -4.393664 0.243137 0.235294 0.188235
v 0.514408 0.887422 -4.393613 0.301961 0.274510 0.200000
v 0.514595 0.888390 -4.392697 0.266667 0.250980 0.184314
v 0.514547 0.885594 -4.397222 0.384314 0.341176 0.223529
v 0.514367 0.885271 -4.396081 0.384314 0.341176 0.223529
v 0.514629 0.883279 -4.396300 0.364706 0.313725 0.200000
v 0.514709 0.882551 -4.394879 0.407843 0.341176 0.200000
v 0.514367 0.885601 -4.394378 0.372549 0.321569 0.203922
v 0.514698 0.886528 -4.392156 0.372549 0.309804 0.203922
v 0.515171 0.884833 -4.391179 0.356863 0.298039 0.196078
v 0.515215 0.883428 -4.392081 0.337255 0.282353 0.184314
v 0.515595 0.891755 -4.391412 0.211765 0.215686 0.180392
v 0.515448 0.890443 -4.391130 0.215686 0.215686 0.172549
v 0.516036 0.891849 -4.390250 0.188235 0.196078 0.164706
v 0.514743 0.888072 -4.391387 0.270588 0.250980 0.180392
v 0.516177 0.890713 -4.386425 0.239216 0.227451 0.164706
v 0.515396 0.889679 -4.388523 0.266667 0.254902 0.176471
v 0.515081 0.888123 -4.388408 0.372549 0.337255 0.223529
v 0.514954 0.886906 -4.389511 0.360784 0.309804 0.211765
v 0.514843 0.887438 -4.390250 0.301961 0.262745 0.184314
v 0.514660 0.880633 -4.393958 0.458824 0.396078 0.274510
v 0.513877 0.877877 -4.393853 0.474510 0.415686 0.313725
v 0.514810 0.882537 -4.393841 0.431373 0.356863 0.203922
v 0.515233 0.882206 -4.392195 0.439216 0.364706 0.215686
v 0.514896 0.880629 -4.392536 0.482353 0.407843 0.254902
v 0.514250 0.878509 -4.392574 0.494118 0.435294 0.341176
v 0.515855 0.881132 -4.390379 0.419608 0.360784 0.247059
v 0.515519 0.879921 -4.390477 0.470588 0.403922 0.282353
v 0.516136 0.883544 -4.389541 0.352941 0.305882 0.196078
v 0.516396 0.882446 -4.389267 0.372549 0.325490 0.207843
v 0.516820 0.881256 -4.387516 0.443137 0.384314 0.235294
v 0.516315 0.879685 -4.388131 0.494118 0.423529 0.254902
v 0.514204 0.877263 -4.391756 0.525490 0.447059 0.298039
v 0.515885 0.875849 -4.387278 0.552941 0.478431 0.286275
v 0.514813 0.875536 -4.389787 0.521569 0.450980 0.309804
v 0.515533 0.873703 -4.387544 0.525490 0.474510 0.364706
v 0.513558 0.876359 -4.396996 0.474510 0.415686 0.290196
v 0.513626 0.873673 -4.395274 0.458824 0.388235 0.247059
v 0.513703 0.875997 -4.393531 0.478431 0.407843 0.270588
v 0.514483 0.874365 -4.390971 0.498039 0.427451 0.282353
v 0.514251 0.876030 -4.391412 0.505882 0.423529 0.250980
v 0.511553 0.894688 -4.385752 0.396078 0.360784 0.274510
v 0.513423 0.894157 -4.385216 0.368627 0.337255 0.254902
v 0.511151 0.894490 -4.383360 0.450980 0.407843 0.301961
v 0.511093 0.893490 -4.378889 0.521569 0.470588 0.364706
v 0.500801 0.898172 -4.379647 0.494118 0.427451 0.286275
v 0.506930 0.895806 -4.385469 0.450980 0.400000 0.294118
v 0.506100 0.895688 -4.381695 0.494118 0.431373 0.309804
v 0.508812 0.893883 -4.378538 0.541176 0.478431 0.360784
v 0.511248 0.892779 -4.376156 0.521569 0.470588 0.368627
v 0.511204 0.893300 -4.370821 0.529412 0.447059 0.301961
v 0.500796 0.897684 -4.373982 0.505882 0.435294 0.290196
v 0.508431 0.893716 -4.375967 0.541176 0.478431 0.360784
v 0.505495 0.895105 -4.376101 0.537255 0.466667 0.337255
v 0.500947 0.896971 -4.369334 0.501961 0.427451 0.282353
v 0.506045 0.895350 -4.369410 0.533333 0.454902 0.301961
v 0.509263 0.894015 -4.370129 0.541176 0.454902 0.301961
v 0.522341 0.884919 -4.371074 0.498039 0.407843 0.239216
v 0.522793 0.884965 -4.369334 0.478431 0.384314 0.223529
v 0.522383 0.883693 -4.371963 0.486275 0.411765 0.250980
v 0.523119 0.883846 -4.369334 0.431373 0.360784 0.231373
v 0.523332 0.882776 -4.368792 0.427451 0.368627 0.243137
v 0.516374 0.891939 -4.387842 0.180392 0.184314 0.152941
v 0.516337 0.891936 -4.385321 0.235294 0.227451 0.180392
v 0.515633 0.892896 -4.385278 0.262745 0.250980 0.200000
v 0.516010 0.889425 -4.385968 0.305882 0.282353 0.192157
v 0.516177 0.888347 -4.384994 0.435294 0.376471 0.227451
v 0.516363 0.890380 -4.384362 0.290196 0.274510 0.203922
v 0.515897 0.891819 -4.383278 0.325490 0.309804 0.258824
v 0.514868 0.892752 -4.383401 0.368627 0.345098 0.262745
v 0.516590 0.890707 -4.382794 0.321569 0.305882 0.247059
v 0.517888 0.884303 -4.383496 0.427451 0.364706 0.203922
v 0.515742 0.885847 -4.387926 0.447059 0.388235 0.239216
v 0.516043 0.886436 -4.386464 0.482353 0.415686 0.239216
v 0.517029 0.883883 -4.386394 0.435294 0.380392 0.235294
v 0.516959 0.885261 -4.385644 0.490196 0.419608 0.231373
v 0.516978 0.887924 -4.383067 0.525490 0.439216 0.235294
v 0.517124 0.889703 -4.382116 0.349020 0.321569 0.235294
v 0.517299 0.890928 -4.380954 0.337255 0.333333 0.250980
v 0.517856 0.889754 -4.380851 0.341176 0.325490 0.235294
v 0.517611 0.890994 -4.379808 0.329412 0.325490 0.258824
v 0.516235 0.891780 -4.380991 0.372549 0.360784 0.266667
v 0.516305 0.891793 -4.379791 0.364706 0.356863 0.270588
v 0.517646 0.890983 -4.378636 0.321569 0.317647 0.262745
v 0.516341 0.891582 -4.378630 0.360784 0.349020 0.282353
v 0.518344 0.889962 -4.379792 0.333333 0.321569 0.239216
v 0.518639 0.888836 -4.379792 0.450980 0.388235 0.235294
v 0.518602 0.890016 -4.378630 0.317647 0.305882 0.239216
v 0.518970 0.888906 -4.378630 0.400000 0.345098 0.223529
v 0.516166 0.891589 -4.382097 0.356863 0.345098 0.270588
v 0.514845 0.892479 -4.381400 0.435294 0.415686 0.313725
v 0.513912 0.892689 -4.379982 0.466667 0.443137 0.341176
v 0.514991 0.892347 -4.379792 0.439216 0.423529 0.321569
v 0.515485 0.891820 -4.378682 0.400000 0.384314 0.305882
v 0.517978 0.887101 -4.381665 0.588235 0.478431 0.239216
v 0.519078 0.885525 -4.380259 0.560784 0.454902 0.231373
v 0.518988 0.887349 -4.379507 0.541176 0.443137 0.235294
v 0.518249 0.882401 -4.382913 0.376471 0.325490 0.203922
v 0.517157 0.882431 -4.386506 0.411765 0.360784 0.219608
v 0.517208 0.879169 -4.386099 0.478431 0.411765 0.247059
v 0.517334 0.880176 -4.386000 0.439216 0.380392 0.231373
v 0.517910 0.879796 -4.384566 0.411765 0.356863 0.215686
v 0.518545 0.878428 -4.382344 0.533333 0.470588 0.333333
v 0.517272 0.877319 -4.385610 0.521569 0.450980 0.282353
v 0.516590 0.874268 -4.385706 0.482353 0.431373 0.325490
v 0.517834 0.877215 -4.384436 0.513725 0.447059 0.298039
v 0.517582 0.875561 -4.384362 0.450980 0.400000 0.274510
v 0.519705 0.880901 -4.378556 0.509804 0.447059 0.294118
v 0.519391 0.884212 -4.379673 0.537255 0.439216 0.239216
v 0.519572 0.878334 -4.378872 0.564706 0.490196 0.325490
v 0.517219 0.874106 -4.383879 0.458824 0.403922 0.270588
v 0.518457 0.876572 -4.381766 0.564706 0.486275 0.290196
v 0.518333 0.874461 -4.379906 0.572549 0.501961 0.352941
v 0.518892 0.875233 -4.378630 0.541176 0.478431 0.352941
v 0.516610 0.891087 -4.377518 0.360784 0.349020 0.290196
v 0.516572 0.890435 -4.376324 0.376471 0.364706 0.313725
v 0.518524 0.890000 -4.377468 0.337255 0.321569 0.266667
v 0.517734 0.890614 -4.377468 0.333333 0.325490 0.278431
v 0.519161 0.888947 -4.377468 0.392157 0.337255 0.231373
v 0.517993 0.889925 -4.376236 0.396078 0.372549 0.329412
v 0.516667 0.889519 -4.375204 0.443137 0.411765 0.352941
v 0.519305 0.889125 -4.375108 0.431373 0.407843 0.356863
v 0.517967 0.889511 -4.375144 0.431373 0.407843 0.356863
v 0.519265 0.888968 -4.376311 0.411765 0.364706 0.282353
v 0.519198 0.889308 -4.373982 0.435294 0.411765 0.352941
v 0.518023 0.889312 -4.373584 0.443137 0.419608 0.352941
v 0.516761 0.889093 -4.373638 0.462745 0.431373 0.352941
v 0.515003 0.891418 -4.377512 0.419608 0.400000 0.325490
v 0.513905 0.891868 -4.377468 0.454902 0.427451 0.337255
v 0.513989 0.891397 -4.376307 0.486275 0.427451 0.301961
v 0.515360 0.890539 -4.375966 0.435294 0.396078 0.301961
v 0.512599 0.892365 -4.377554 0.509804 0.466667 0.372549
v 0.512672 0.892124 -4.376275 0.509804 0.462745 0.364706
v 0.515494 0.889974 -4.375144 0.454902 0.407843 0.301961
v 0.514912 0.890423 -4.375144 0.474510 0.411765 0.270588
v 0.515574 0.889341 -4.374032 0.498039 0.443137 0.329412
v 0.519553 0.887774 -4.377188 0.486275 0.403922 0.231373
v 0.520854 0.885677 -4.375499 0.509804 0.423529 0.235294
v 0.519918 0.886431 -4.377224 0.584314 0.478431 0.247059
v 0.519993 0.884382 -4.377806 0.564706 0.466667 0.254902
v 0.520365 0.888014 -4.375144 0.266667 0.235294 0.168627
v 0.521424 0.887064 -4.373987 0.337255 0.298039 0.200000
v 0.520774 0.888362 -4.373998 0.317647 0.286275 0.219608
v 0.519695 0.889060 -4.373982 0.423529 0.396078 0.329412
v 0.520814 0.882996 -4.375991 0.509804 0.431373 0.254902
v 0.521507 0.884202 -4.373971 0.529412 0.439216 0.239216
v 0.519290 0.889180 -4.372845 0.439216 0.415686 0.345098
v 0.519331 0.888741 -4.371636 0.470588 0.423529 0.305882
v 0.518083 0.888963 -4.371658 0.458824 0.431373 0.352941
v 0.516900 0.888940 -4.371658 0.478431 0.447059 0.349020
v 0.516987 0.888520 -4.369336 0.686275 0.541176 0.254902
v 0.514091 0.891039 -4.374040 0.482353 0.411765 0.274510
v 0.513973 0.891282 -4.372238 0.454902 0.392157 0.270588
v 0.514814 0.890402 -4.371658 0.517647 0.431373 0.274510
v 0.512426 0.892231 -4.374004 0.494118 0.427451 0.298039
v 0.513143 0.892208 -4.370063 0.513725 0.427451 0.270588
v 0.515487 0.889238 -4.372837 0.521569 0.458824 0.321569
v 0.515551 0.889280 -4.371644 0.529412 0.462745 0.321569
v 0.515489 0.890545 -4.369333 0.588235 0.470588 0.254902
v 0.520826 0.888350 -4.372822 0.356863 0.325490 0.254902
v 0.521556 0.887078 -4.372820 0.372549 0.329412 0.227451
v 0.520551 0.888048 -4.371858 0.380392 0.341176 0.258824
v 0.521344 0.887033 -4.371658 0.454902 0.384314 0.247059
v 0.521698 0.885921 -4.372820 0.490196 0.411765 0.227451
v 0.521861 0.884767 -4.372820 0.533333 0.443137 0.239216
v 0.521794 0.885941 -4.371658 0.525490 0.427451 0.239216
v 0.518279 0.888039 -4.370496 0.698039 0.568627 0.298039
v 0.518133 0.888729 -4.371332 0.466667 0.439216 0.349020
v 0.519395 0.887661 -4.370605 0.721569 0.580392 0.290196
v 0.517103 0.888511 -4.370495 0.600000 0.505882 0.305882
v 0.518176 0.887440 -4.369361 0.737255 0.584314 0.278431
v 0.519630 0.887269 -4.369334 0.741176 0.592157 0.282353
v 0.521065 0.886974 -4.370496 0.627451 0.498039 0.250980
v 0.521999 0.885984 -4.370495 0.513725 0.411765 0.227451
v 0.520960 0.886956 -4.369360 0.682353 0.537255 0.254902
v 0.520126 0.879419 -4.376796 0.486275 0.419608 0.266667
v 0.522375 0.882559 -4.372233 0.450980 0.392157 0.247059
v 0.520867 0.880988 -4.375391 0.482353 0.415686 0.243137
v 0.519291 0.876763 -4.379162 0.584314 0.513725 0.360784
v 0.519844 0.877616 -4.376358 0.470588 0.403922 0.254902
v 0.520626 0.879273 -4.375028 0.482353 0.415686 0.250980
v 0.520412 0.877377 -4.373991 0.572549 0.494118 0.317647
v 0.519518 0.876401 -4.375677 0.513725 0.443137 0.290196
v 0.519406 0.874490 -4.373479 0.549020 0.443137 0.219608
v 0.519010 0.874439 -4.374944 0.568627 0.462745 0.243137
v 0.521938 0.881210 -4.373161 0.447059 0.396078 0.254902
v 0.522635 0.881406 -4.371328 0.466667 0.411765 0.258824
v 0.522056 0.880122 -4.372318 0.458824 0.407843 0.250980
v 0.522889 0.880251 -4.369779 0.537255 0.458824 0.254902
v 0.522641 0.879042 -4.369601 0.541176 0.458824 0.247059
v 0.521455 0.877492 -4.371754 0.643137 0.552941 0.337255
v 0.522219 0.877570 -4.368654 0.596078 0.501961 0.262745
v 0.520583 0.875464 -4.371459 0.631373 0.525490 0.317647
v 0.513526 0.892218 -4.367226 0.584314 0.470588 0.270588
v 0.511225 0.893305 -4.367009 0.560784 0.462745 0.290196
v 0.511450 0.892974 -4.363405 0.576471 0.486275 0.345098
v 0.509132 0.893938 -4.366477 0.545098 0.458824 0.301961
v 0.505969 0.895299 -4.366983 0.533333 0.450980 0.301961
v 0.506975 0.893486 -4.361513 0.545098 0.474510 0.352941
v 0.503697 0.894905 -4.364675 0.513725 0.435294 0.294118
v 0.502132 0.894809 -4.364511 0.498039 0.423529 0.286275
v 0.502647 0.893802 -4.360329 0.474510 0.403922 0.274510
v 0.511492 0.892196 -4.360119 0.513725 0.454902 0.384314
v 0.513815 0.892474 -4.357570 0.529412 0.454902 0.325490
v 0.513678 0.893062 -4.354722 0.482353 0.431373 0.321569
v 0.512541 0.892715 -4.354608 0.509804 0.458824 0.352941
v 0.512628 0.892287 -4.356540 0.521569 0.466667 0.364706
v 0.511405 0.891980 -4.354575 0.556863 0.494118 0.380392
v 0.516107 0.892765 -4.355086 0.525490 0.427451 0.239216
v 0.516079 0.892856 -4.352247 0.454902 0.388235 0.250980
v 0.514820 0.893156 -4.353065 0.427451 0.380392 0.266667
v 0.513647 0.893085 -4.353065 0.423529 0.396078 0.305882
v 0.512530 0.892752 -4.353065 0.474510 0.439216 0.341176
v 0.515022 0.892908 -4.351639 0.435294 0.380392 0.270588
v 0.513714 0.892880 -4.351638 0.450980 0.411765 0.317647
v 0.512559 0.892612 -4.351903 0.478431 0.439216 0.345098
v 0.511468 0.892071 -4.351891 0.529412 0.474510 0.364706
v 0.512331 0.892149 -4.350609 0.505882 0.454902 0.349020
v 0.511482 0.892063 -4.358884 0.513725 0.458824 0.384314
v 0.509567 0.892188 -4.358892 0.537255 0.474510 0.384314
v 0.510416 0.891672 -4.357959 0.556863 0.486275 0.380392
v 0.506724 0.892656 -4.357807 0.596078 0.521569 0.392157
v 0.506685 0.892264 -4.356546 0.592157 0.517647 0.388235
v 0.509186 0.891212 -4.356573 0.576471 0.498039 0.372549
v 0.508137 0.891493 -4.355408 0.576471 0.498039 0.372549
v 0.506767 0.892065 -4.355403 0.584314 0.509804 0.376471
v 0.503998 0.892862 -4.357772 0.490196 0.419608 0.282353
v 0.505292 0.892661 -4.356906 0.592157 0.517647 0.384314
v 0.503624 0.892751 -4.356708 0.486275 0.415686 0.278431
v 0.505472 0.892472 -4.355096 0.584314 0.505882 0.368627
v 0.503802 0.892821 -4.355421 0.529412 0.454902 0.317647
v 0.509228 0.891649 -4.350835 0.572549 0.509804 0.380392
v 0.504219 0.892850 -4.353438 0.568627 0.494118 0.356863
v 0.506670 0.892092 -4.353201 0.580392 0.505882 0.368627
v 0.522788 0.884964 -4.368171 0.521569 0.419608 0.227451
v 0.522222 0.885985 -4.369200 0.525490 0.423529 0.231373
v 0.522539 0.884910 -4.367005 0.549020 0.439216 0.227451
v 0.522260 0.885434 -4.362296 0.427451 0.364706 0.243137
v 0.521977 0.886633 -4.360945 0.450980 0.392157 0.258824
v 0.523128 0.885035 -4.361199 0.380392 0.333333 0.227451
v 0.523200 0.886149 -4.360026 0.364706 0.325490 0.227451
v 0.521788 0.887473 -4.360127 0.454902 0.392157 0.254902
v 0.523926 0.885238 -4.360000 0.313725 0.282353 0.203922
v 0.523279 0.883880 -4.368172 0.458824 0.380392 0.227451
v 0.523273 0.883889 -4.366966 0.454902 0.380392 0.219608
v 0.522989 0.879536 -4.368103 0.509804 0.435294 0.239216
v 0.522424 0.884770 -4.365821 0.494118 0.403922 0.219608
v 0.523495 0.882707 -4.366598 0.458824 0.403922 0.250980
v 0.523146 0.883823 -4.364527 0.384314 0.333333 0.219608
v 0.522172 0.885123 -4.363728 0.415686 0.352941 0.223529
v 0.523535 0.882761 -4.362321 0.450980 0.384314 0.235294
v 0.523242 0.883872 -4.362361 0.400000 0.345098 0.223529
v 0.523343 0.881491 -4.362560 0.454902 0.392157 0.235294
v 0.523623 0.883852 -4.361151 0.407843 0.349020 0.227451
v 0.523705 0.882782 -4.361199 0.443137 0.380392 0.235294
v 0.524250 0.884085 -4.360037 0.345098 0.301961 0.207843
v 0.524120 0.882876 -4.360024 0.376471 0.329412 0.223529
v 0.523323 0.880773 -4.361561 0.458824 0.400000 0.243137
v 0.524305 0.881879 -4.358477 0.384314 0.341176 0.247059
v 0.523375 0.886635 -4.358975 0.403922 0.352941 0.243137
v 0.524492 0.885338 -4.358612 0.254902 0.235294 0.192157
v 0.523502 0.887353 -4.355785 0.247059 0.223529 0.180392
v 0.522386 0.888513 -4.352116 0.333333 0.274510 0.203922
v 0.521709 0.889179 -4.352615 0.329412 0.274510 0.200000
v 0.523720 0.886942 -4.353201 0.333333 0.274510 0.207843
v 0.521843 0.888422 -4.350185 0.337255 0.278431 0.192157
v 0.524374 0.885265 -4.351681 0.333333 0.286275 0.219608
v 0.523398 0.887040 -4.351718 0.345098 0.282353 0.207843
v 0.524671 0.884174 -4.358875 0.294118 0.266667 0.200000
v 0.524526 0.882956 -4.358875 0.329412 0.294118 0.211765
v 0.524805 0.884203 -4.357713 0.266667 0.243137 0.196078
v 0.523711 0.879741 -4.355235 0.439216 0.388235 0.270588
v 0.524618 0.885345 -4.355344 0.176471 0.168627 0.156863
v 0.524743 0.884216 -4.355148 0.207843 0.188235 0.164706
v 0.524706 0.882859 -4.356835 0.301961 0.278431 0.211765
v 0.524431 0.881746 -4.356129 0.368627 0.329412 0.243137
v 0.524138 0.881745 -4.352127 0.341176 0.298039 0.211765
v 0.523574 0.880496 -4.351645 0.388235 0.345098 0.247059
v 0.524493 0.884092 -4.351009 0.341176 0.294118 0.219608
v 0.524354 0.883000 -4.351058 0.356863 0.305882 0.215686
v 0.516286 0.890495 -4.367176 0.596078 0.470588 0.243137
v 0.516452 0.891148 -4.364648 0.521569 0.423529 0.243137
v 0.516514 0.890762 -4.365751 0.545098 0.439216 0.235294
v 0.520607 0.886851 -4.367210 0.658824 0.521569 0.254902
v 0.521180 0.886327 -4.367157 0.643137 0.509804 0.250980
v 0.518119 0.888776 -4.366875 0.658824 0.501961 0.211765
v 0.519518 0.887639 -4.366741 0.662745 0.509804 0.223529
v 0.519201 0.889047 -4.363938 0.447059 0.376471 0.227451
v 0.521294 0.885926 -4.365835 0.545098 0.447059 0.243137
v 0.520589 0.886874 -4.365847 0.572549 0.466667 0.247059
v 0.521240 0.886043 -4.364731 0.458824 0.392157 0.243137
v 0.517361 0.890682 -4.363720 0.447059 0.376471 0.231373
v 0.517656 0.891042 -4.361707 0.478431 0.392157 0.227451
v 0.516401 0.891495 -4.361549 0.662745 0.517647 0.266667
v 0.517561 0.891429 -4.360037 0.486275 0.403922 0.231373
v 0.516251 0.891818 -4.359614 0.650980 0.513725 0.262745
v 0.519026 0.890160 -4.361891 0.439216 0.368627 0.219608
v 0.519945 0.890020 -4.359067 0.439216 0.372549 0.227451
v 0.520342 0.889156 -4.360144 0.447059 0.376471 0.231373
v 0.513044 0.892322 -4.363459 0.596078 0.490196 0.329412
v 0.513856 0.892096 -4.364685 0.611765 0.490196 0.290196
v 0.513887 0.891806 -4.361202 0.596078 0.498039 0.341176
v 0.515004 0.891788 -4.360937 0.654902 0.517647 0.278431
v 0.515133 0.891657 -4.362358 0.639216 0.509804 0.290196
v 0.512857 0.891996 -4.360041 0.541176 0.470588 0.364706
v 0.512697 0.891962 -4.361199 0.564706 0.482353 0.368627
v 0.519978 0.888197 -4.363721 0.454902 0.384314 0.235294
v 0.520768 0.887181 -4.362905 0.458824 0.392157 0.250980
v 0.523023 0.880186 -4.364913 0.435294 0.372549 0.223529
v 0.522223 0.877342 -4.366876 0.596078 0.505882 0.262745
v 0.522276 0.877470 -4.364248 0.556863 0.462745 0.243137
v 0.522333 0.876972 -4.362179 0.568627 0.490196 0.305882
v 0.523553 0.879665 -4.358434 0.513725 0.454902 0.329412
v 0.522344 0.875225 -4.359447 0.529412 0.466667 0.309804
v 0.518807 0.891230 -4.358102 0.447059 0.376471 0.223529
v 0.520196 0.890218 -4.356940 0.427451 0.364706 0.215686
v 0.521310 0.889407 -4.356581 0.431373 0.368627 0.219608
v 0.516208 0.892481 -4.356933 0.552941 0.447059 0.247059
v 0.518937 0.891357 -4.356562 0.490196 0.403922 0.223529
v 0.514972 0.892480 -4.357921 0.572549 0.470588 0.278431
v 0.512659 0.892143 -4.358875 0.505882 0.450980 0.372549
v 0.512650 0.892187 -4.357713 0.517647 0.462745 0.372549
v 0.511537 0.891833 -4.357713 0.541176 0.482353 0.380392
v 0.514805 0.893090 -4.355023 0.509804 0.419608 0.243137
v 0.511561 0.891720 -4.356551 0.549020 0.490196 0.376471
v 0.521715 0.888229 -4.358882 0.447059 0.384314 0.247059
v 0.519022 0.891336 -4.352274 0.498039 0.415686 0.247059
v 0.517231 0.892322 -4.352222 0.454902 0.384314 0.239216
v 0.516401 0.892316 -4.350599 0.486275 0.411765 0.262745
v 0.518955 0.890901 -4.350527 0.494118 0.411765 0.254902
v 0.510476 0.891234 -4.356551 0.576471 0.501961 0.380392
v 0.510461 0.891305 -4.355389 0.584314 0.509804 0.388235
v 0.509303 0.891163 -4.355389 0.588235 0.513725 0.384314
v 0.510473 0.891677 -4.353222 0.584314 0.513725 0.396078
v 0.509064 0.891455 -4.353435 0.600000 0.525490 0.403922
v 0.510417 0.891684 -4.351082 0.556863 0.494118 0.376471
v 0.522853 0.877071 -4.359347 0.529412 0.462745 0.321569
v 0.522892 0.877336 -4.357334 0.490196 0.427451 0.298039
v 0.522138 0.875238 -4.357443 0.490196 0.427451 0.282353
v 0.522936 0.877833 -4.355438 0.447059 0.392157 0.274510
v 0.521843 0.875504 -4.355519 0.443137 0.388235 0.274510
v 0.523269 0.879024 -4.353890 0.443137 0.392157 0.278431
v 0.521410 0.875651 -4.354245 0.462745 0.400000 0.274510
v 0.521723 0.877067 -4.352820 0.486275 0.411765 0.250980
v 0.522838 0.879087 -4.351694 0.462745 0.400000 0.258824
v 0.521735 0.877723 -4.351135 0.454902 0.392157 0.227451
v 0.520691 0.876629 -4.350765 0.498039 0.423529 0.243137
v 0.519676 0.875421 -4.350199 0.529412 0.454902 0.270588
v 0.507960 0.891896 -4.350741 0.576471 0.513725 0.376471
v 0.510161 0.891512 -4.349633 0.545098 0.490196 0.372549
v 0.506918 0.891868 -4.349529 0.568627 0.505882 0.368627
v 0.508171 0.891378 -4.348381 0.505882 0.443137 0.313725
v 0.507040 0.891539 -4.347268 0.470588 0.403922 0.270588
v 0.501386 0.892462 -4.349792 0.592157 0.521569 0.376471
v 0.500774 0.892715 -4.350708 0.556863 0.482353 0.345098
v 0.506682 0.892008 -4.350910 0.580392 0.513725 0.372549
v 0.503340 0.892266 -4.349448 0.592157 0.521569 0.372549
v 0.501750 0.892843 -4.346997 0.498039 0.423529 0.298039
v 0.504847 0.891906 -4.347232 0.482353 0.415686 0.286275
v 0.504789 0.892011 -4.345806 0.470588 0.407843 0.278431
v 0.506819 0.891689 -4.345839 0.466667 0.403922 0.270588
v 0.509215 0.891626 -4.343877 0.482353 0.419608 0.282353
v 0.507974 0.891322 -4.346003 0.470588 0.407843 0.274510
v 0.506670 0.892252 -4.343847 0.474510 0.411765 0.278431
v 0.509958 0.891613 -4.342677 0.482353 0.419608 0.286275
v 0.509236 0.891774 -4.341572 0.482353 0.423529 0.282353
v 0.503246 0.892339 -4.346208 0.482353 0.415686 0.290196
v 0.501887 0.893636 -4.343752 0.498039 0.431373 0.298039
v 0.504040 0.892926 -4.343508 0.486275 0.423529 0.290196
v 0.506084 0.892903 -4.341552 0.509804 0.443137 0.298039
v 0.507886 0.892116 -4.338125 0.537255 0.466667 0.305882
v 0.504609 0.892738 -4.337976 0.517647 0.443137 0.286275
v 0.509920 0.891343 -4.336443 0.533333 0.462745 0.313725
v 0.508042 0.891639 -4.334744 0.549020 0.482353 0.313725
v 0.504915 0.891554 -4.331843 0.737255 0.607843 0.341176
v 0.505372 0.891888 -4.335248 0.521569 0.447059 0.286275
v 0.503132 0.892196 -4.334202 0.705882 0.576471 0.325490
v 0.521864 0.887443 -4.348037 0.376471 0.313725 0.207843
v 0.522398 0.885413 -4.346093 0.313725 0.274510 0.203922
v 0.523297 0.882726 -4.348240 0.313725 0.278431 0.196078
v 0.523738 0.881568 -4.350633 0.356863 0.313725 0.211765
v 0.523240 0.885034 -4.347492 0.294118 0.262745 0.196078
v 0.523688 0.883971 -4.348199 0.301961 0.266667 0.196078
v 0.522509 0.883720 -4.345600 0.337255 0.298039 0.223529
v 0.517536 0.891047 -4.348831 0.588235 0.466667 0.247059
v 0.516258 0.891893 -4.349345 0.513725 0.435294 0.278431
v 0.521025 0.889404 -4.350760 0.352941 0.290196 0.200000
v 0.520779 0.889267 -4.349598 0.345098 0.286275 0.196078
v 0.519074 0.889906 -4.348426 0.462745 0.376471 0.235294
v 0.520306 0.889093 -4.348461 0.352941 0.294118 0.203922
v 0.516462 0.891286 -4.346674 0.454902 0.372549 0.227451
v 0.517254 0.890924 -4.346812 0.458824 0.372549 0.223529
v 0.518595 0.890006 -4.347221 0.443137 0.349020 0.196078
v 0.519171 0.889433 -4.347255 0.380392 0.298039 0.168627
v 0.519647 0.889057 -4.345987 0.356863 0.274510 0.152941
v 0.515125 0.891739 -4.347763 0.474510 0.411765 0.286275
v 0.513977 0.891669 -4.347605 0.490196 0.435294 0.317647
v 0.512051 0.891700 -4.349252 0.529412 0.470588 0.368627
v 0.511517 0.891035 -4.347403 0.552941 0.498039 0.380392
v 0.513939 0.891454 -4.345486 0.458824 0.396078 0.235294
v 0.515176 0.891472 -4.346093 0.458824 0.384314 0.231373
v 0.512975 0.891407 -4.347035 0.509804 0.454902 0.329412
v 0.510553 0.890870 -4.347343 0.556863 0.498039 0.380392
v 0.521604 0.887088 -4.346093 0.333333 0.282353 0.188235
v 0.516339 0.891192 -4.344011 0.427451 0.356863 0.223529
v 0.517580 0.890870 -4.344086 0.411765 0.333333 0.215686
v 0.518749 0.890092 -4.344313 0.419608 0.317647 0.188235
v 0.519719 0.889123 -4.344089 0.400000 0.301961 0.176471
v 0.516312 0.890882 -4.342529 0.400000 0.349020 0.258824
v 0.519515 0.889129 -4.342514 0.278431 0.270588 0.247059
v 0.518551 0.890006 -4.342607 0.301961 0.278431 0.227451
v 0.517962 0.890076 -4.341720 0.313725 0.290196 0.243137
v 0.513058 0.891348 -4.343888 0.486275 0.419608 0.270588
v 0.512804 0.891458 -4.344931 0.486275 0.427451 0.286275
v 0.511014 0.891391 -4.344775 0.517647 0.458824 0.329412
v 0.510763 0.891498 -4.343698 0.490196 0.427451 0.298039
v 0.514667 0.890549 -4.341303 0.431373 0.380392 0.282353
v 0.512827 0.891075 -4.342476 0.490196 0.431373 0.305882
v 0.511338 0.891317 -4.342339 0.494118 0.431373 0.301961
v 0.521174 0.886998 -4.343769 0.298039 0.258824 0.188235
v 0.520510 0.886857 -4.341445 0.235294 0.219608 0.188235
v 0.509365 0.890899 -4.347359 0.498039 0.431373 0.301961
v 0.509784 0.890990 -4.346230 0.525490 0.466667 0.333333
v 0.507691 0.891227 -4.347276 0.470588 0.403922 0.270588
v 0.522401 0.880183 -4.348782 0.352941 0.305882 0.192157
v 0.522121 0.881332 -4.346476 0.250980 0.223529 0.168627
v 0.521354 0.878171 -4.349004 0.411765 0.349020 0.196078
v 0.520633 0.877200 -4.348314 0.431373 0.364706 0.184314
v 0.521403 0.879521 -4.346398 0.352941 0.294118 0.152941
v 0.520643 0.877335 -4.347115 0.431373 0.364706 0.172549
v 0.520027 0.876065 -4.348417 0.513725 0.435294 0.239216
v 0.520020 0.875825 -4.345317 0.482353 0.407843 0.207843
v 0.521618 0.884708 -4.343762 0.313725 0.274510 0.211765
v 0.521842 0.882324 -4.344666 0.352941 0.309804 0.231373
v 0.521654 0.883556 -4.343689 0.352941 0.305882 0.235294
v 0.520565 0.881173 -4.341178 0.454902 0.376471 0.196078
v 0.521176 0.880044 -4.344110 0.400000 0.333333 0.188235
v 0.520585 0.877600 -4.344362 0.454902 0.372549 0.196078
v 0.520752 0.879277 -4.342520 0.447059 0.364706 0.188235
v 0.520132 0.877274 -4.342607 0.478431 0.392157 0.196078
v 0.519511 0.877159 -4.341282 0.505882 0.411765 0.211765
v 0.519796 0.876105 -4.343109 0.498039 0.411765 0.203922
v 0.519434 0.874751 -4.344931 0.505882 0.423529 0.227451
v 0.518615 0.874593 -4.342659 0.490196 0.403922 0.203922
v 0.518592 0.875641 -4.341245 0.400000 0.333333 0.196078
v 0.516593 0.889783 -4.340214 0.341176 0.309804 0.243137
v 0.518911 0.888984 -4.340315 0.286275 0.282353 0.258824
v 0.517438 0.888653 -4.337741 0.266667 0.254902 0.215686
v 0.516960 0.888553 -4.336403 0.286275 0.274510 0.227451
v 0.514248 0.890240 -4.340279 0.450980 0.396078 0.294118
v 0.512316 0.890706 -4.340369 0.541176 0.458824 0.290196
v 0.514114 0.890128 -4.339136 0.470588 0.419608 0.301961
v 0.510670 0.890977 -4.339170 0.580392 0.494118 0.309804
v 0.515934 0.889608 -4.339167 0.333333 0.301961 0.235294
v 0.511068 0.890861 -4.337921 0.529412 0.458824 0.329412
v 0.514151 0.890123 -4.337536 0.478431 0.435294 0.329412
v 0.515656 0.889484 -4.337979 0.337255 0.313725 0.250980
v 0.515878 0.889255 -4.336227 0.317647 0.298039 0.239216
v 0.519328 0.887716 -4.339219 0.239216 0.227451 0.203922
v 0.520386 0.884491 -4.340368 0.294118 0.258824 0.180392
v 0.518764 0.886487 -4.336797 0.274510 0.262745 0.219608
v 0.512314 0.890957 -4.334370 0.501961 0.423529 0.286275
v 0.514167 0.890290 -4.334749 0.403922 0.380392 0.290196
v 0.513820 0.890327 -4.333120 0.400000 0.376471 0.286275
v 0.515426 0.889383 -4.333667 0.317647 0.301961 0.235294
v 0.515760 0.888255 -4.331793 0.290196 0.270588 0.207843
v 0.518411 0.884014 -4.335265 0.380392 0.333333 0.235294
v 0.517173 0.887514 -4.334336 0.474510 0.447059 0.333333
v 0.517348 0.886120 -4.333576 0.384314 0.360784 0.270588
v 0.510604 0.890963 -4.331509 0.552941 0.486275 0.313725
v 0.509309 0.891230 -4.331013 0.580392 0.509804 0.345098
v 0.520003 0.879598 -4.340341 0.482353 0.396078 0.203922
v 0.519429 0.880713 -4.337799 0.505882 0.411765 0.223529
v 0.519230 0.879555 -4.337999 0.529412 0.431373 0.235294
v 0.518827 0.880524 -4.336630 0.517647 0.423529 0.235294
v 0.519560 0.878446 -4.340171 0.513725 0.415686 0.223529
v 0.518377 0.876242 -4.340260 0.400000 0.337255 0.211765
v 0.517399 0.874544 -4.340011 0.309804 0.274510 0.207843
v 0.518636 0.878146 -4.337959 0.533333 0.431373 0.243137
v 0.518229 0.877065 -4.338606 0.470588 0.388235 0.227451
v 0.517962 0.878076 -4.336865 0.498039 0.407843 0.235294
v 0.517158 0.876511 -4.336543 0.349020 0.305882 0.207843
v 0.517466 0.881161 -4.334461 0.552941 0.447059 0.235294
v 0.515931 0.877103 -4.332818 0.380392 0.337255 0.235294
v 0.516636 0.878841 -4.334144 0.372549 0.325490 0.215686
v 0.516214 0.881071 -4.332124 0.301961 0.270588 0.207843
v 0.516482 0.874170 -4.336673 0.419608 0.380392 0.278431
v 0.516207 0.875796 -4.334229 0.321569 0.294118 0.215686
v 0.515770 0.874649 -4.332965 0.372549 0.333333 0.239216
v 0.515116 0.873141 -4.330590 0.501961 0.439216 0.274510
v 0.507828 0.891434 -4.330985 0.607843 0.533333 0.352941
v 0.507878 0.891211 -4.329947 0.619608 0.545098 0.368627
v 0.501248 0.892212 -4.331819 0.709804 0.564706 0.301961
v 0.504272 0.891317 -4.329497 0.600000 0.517647 0.321569
v 0.505621 0.891111 -4.329652 0.600000 0.521569 0.345098
v 0.504683 0.890682 -4.327338 0.580392 0.513725 0.329412
v 0.502006 0.891866 -4.328827 0.623529 0.513725 0.286275
v 0.502862 0.891242 -4.326955 0.560784 0.490196 0.313725
v 0.504711 0.890629 -4.324898 0.580392 0.513725 0.337255
v 0.503536 0.890846 -4.324219 0.560784 0.486275 0.333333
v 0.504561 0.890607 -4.324014 0.572549 0.501961 0.333333
v 0.503122 0.890409 -4.322334 0.580392 0.501961 0.329412
v 0.512342 0.890107 -4.330257 0.490196 0.415686 0.294118
v 0.514468 0.889087 -4.330421 0.309804 0.270588 0.219608
v 0.515111 0.888122 -4.327635 0.294118 0.258824 0.188235
v 0.516136 0.887136 -4.331009 0.356863 0.305882 0.196078
v 0.516357 0.885979 -4.330970 0.372549 0.325490 0.223529
v 0.516205 0.885945 -4.329824 0.380392 0.329412 0.211765
v 0.515858 0.887091 -4.327721 0.274510 0.243137 0.172549
v 0.516051 0.885869 -4.328374 0.278431 0.254902 0.188235
v 0.516125 0.884741 -4.329825 0.294118 0.266667 0.196078
v 0.515863 0.882625 -4.330529 0.294118 0.266667 0.196078
v 0.515638 0.883705 -4.328659 0.270588 0.247059 0.184314
v 0.515670 0.883934 -4.327663 0.282353 0.258824 0.192157
v 0.514835 0.888029 -4.326363 0.356863 0.317647 0.227451
v 0.512063 0.889795 -4.326448 0.529412 0.466667 0.309804
v 0.513798 0.889032 -4.327193 0.439216 0.380392 0.266667
v 0.514243 0.887921 -4.324692 0.384314 0.345098 0.243137
v 0.512200 0.888239 -4.321938 0.560784 0.498039 0.352941
v 0.515808 0.887049 -4.326338 0.305882 0.274510 0.196078
v 0.516116 0.885927 -4.326339 0.360784 0.305882 0.192157
v 0.515616 0.887009 -4.325176 0.321569 0.286275 0.200000
v 0.516208 0.885946 -4.325176 0.403922 0.329412 0.188235
v 0.516042 0.884723 -4.326338 0.396078 0.321569 0.192157
v 0.515743 0.883342 -4.326524 0.337255 0.290196 0.180392
v 0.516331 0.884784 -4.325176 0.454902 0.352941 0.180392
v 0.516368 0.883596 -4.324512 0.439216 0.337255 0.172549
v 0.515273 0.886936 -4.324015 0.325490 0.290196 0.207843
v 0.514736 0.886858 -4.322873 0.372549 0.325490 0.223529
v 0.516189 0.885942 -4.324015 0.388235 0.321569 0.196078
v 0.516548 0.884847 -4.324006 0.454902 0.352941 0.180392
v 0.516588 0.884843 -4.322659 0.427451 0.345098 0.207843
v 0.516680 0.884369 -4.322852 0.427451 0.333333 0.188235
v 0.517051 0.883778 -4.321751 0.396078 0.298039 0.180392
v 0.510516 0.890589 -4.328886 0.564706 0.490196 0.325490
v 0.509175 0.890986 -4.329143 0.600000 0.529412 0.360784
v 0.509466 0.890373 -4.327527 0.580392 0.513725 0.349020
v 0.510906 0.889803 -4.325309 0.545098 0.494118 0.321569
v 0.505914 0.890341 -4.327501 0.592157 0.521569 0.345098
v 0.508564 0.889553 -4.324504 0.576471 0.521569 0.349020
v 0.507241 0.889993 -4.326855 0.596078 0.533333 0.360784
v 0.507517 0.889553 -4.323970 0.572549 0.521569 0.352941
v 0.507339 0.889220 -4.322852 0.568627 0.513725 0.356863
v 0.509153 0.888971 -4.322628 0.568627 0.517647 0.356863
v 0.505970 0.890101 -4.326333 0.592157 0.529412 0.349020
v 0.504669 0.890630 -4.326338 0.580392 0.513725 0.329412
v 0.505982 0.890020 -4.325177 0.596078 0.533333 0.352941
v 0.516744 0.883772 -4.332001 0.317647 0.286275 0.207843
v 0.516630 0.882472 -4.332149 0.262745 0.239216 0.180392
v 0.515605 0.879910 -4.330476 0.400000 0.345098 0.215686
v 0.515245 0.880535 -4.328038 0.392157 0.341176 0.196078
v 0.515031 0.878570 -4.327500 0.384314 0.333333 0.188235
v 0.515385 0.876186 -4.329601 0.400000 0.349020 0.211765
v 0.515816 0.882189 -4.324588 0.356863 0.301961 0.176471
v 0.515207 0.880765 -4.326398 0.388235 0.337255 0.184314
v 0.515199 0.880870 -4.325313 0.396078 0.337255 0.184314
v 0.514932 0.879837 -4.325817 0.411765 0.352941 0.188235
v 0.515209 0.880914 -4.323815 0.388235 0.329412 0.184314
v 0.516022 0.881834 -4.322073 0.376471 0.317647 0.172549
v 0.514436 0.879159 -4.323871 0.427451 0.356863 0.188235
v 0.514573 0.878022 -4.326151 0.384314 0.329412 0.184314
v 0.514254 0.878924 -4.322917 0.403922 0.341176 0.192157
v 0.513980 0.877203 -4.324138 0.462745 0.372549 0.180392
v 0.514365 0.874028 -4.327051 0.427451 0.364706 0.211765
v 0.513513 0.876649 -4.322948 0.454902 0.372549 0.188235
v 0.513403 0.873781 -4.323779 0.478431 0.396078 0.200000
v 0.513804 0.887055 -4.321069 0.482353 0.423529 0.286275
v 0.512396 0.887798 -4.320497 0.529412 0.462745 0.325490
v 0.512294 0.887751 -4.318517 0.521569 0.447059 0.313725
v 0.515586 0.885710 -4.321350 0.423529 0.368627 0.235294
v 0.516459 0.884961 -4.318578 0.376471 0.333333 0.239216
v 0.517239 0.883747 -4.318586 0.403922 0.352941 0.231373
v 0.513958 0.886960 -4.318020 0.470588 0.411765 0.286275
v 0.512412 0.887725 -4.316126 0.525490 0.454902 0.329412
v 0.515192 0.885594 -4.313884 0.466667 0.407843 0.274510
v 0.513630 0.886943 -4.315235 0.513725 0.443137 0.290196
v 0.516270 0.884817 -4.315317 0.447059 0.384314 0.254902
v 0.517144 0.883721 -4.315951 0.431373 0.376471 0.247059
v 0.512450 0.887507 -4.314713 0.537255 0.474510 0.329412
v 0.513884 0.886349 -4.313554 0.513725 0.454902 0.298039
v 0.512543 0.887078 -4.313556 0.541176 0.482353 0.325490
v 0.516428 0.884786 -4.313582 0.431373 0.372549 0.254902
v 0.517242 0.883790 -4.313556 0.431373 0.368627 0.239216
v 0.511048 0.888290 -4.320931 0.560784 0.494118 0.337255
v 0.509829 0.888323 -4.320530 0.572549 0.505882 0.352941
v 0.507495 0.888772 -4.322100 0.600000 0.537255 0.376471
v 0.507540 0.888267 -4.320528 0.643137 0.568627 0.411765
v 0.504796 0.890011 -4.322852 0.584314 0.509804 0.345098
v 0.504985 0.889333 -4.321737 0.596078 0.517647 0.356863
v 0.504991 0.888920 -4.320514 0.600000 0.517647 0.356863
v 0.506419 0.888650 -4.321516 0.639216 0.564706 0.403922
v 0.506351 0.888411 -4.320523 0.631373 0.552941 0.396078
v 0.506375 0.888252 -4.318301 0.615686 0.533333 0.372549
v 0.505477 0.888426 -4.317839 0.603922 0.517647 0.360784
v 0.507740 0.888094 -4.319004 0.631373 0.552941 0.400000
v 0.511057 0.888006 -4.318187 0.552941 0.478431 0.337255
v 0.511150 0.887913 -4.315509 0.564706 0.501961 0.368627
v 0.508744 0.887892 -4.318185 0.635294 0.560784 0.411765
v 0.508832 0.887778 -4.317042 0.631373 0.556863 0.411765
v 0.507749 0.887284 -4.315881 0.670588 0.584314 0.427451
v 0.508881 0.887433 -4.315117 0.643137 0.560784 0.423529
v 0.510094 0.887426 -4.314042 0.588235 0.517647 0.372549
v 0.511326 0.887336 -4.313562 0.560784 0.494118 0.337255
v 0.508989 0.887034 -4.313556 0.635294 0.556863 0.400000
v 0.507912 0.886780 -4.314495 0.698039 0.607843 0.435294
v 0.503474 0.889038 -4.318363 0.607843 0.521569 0.345098
v 0.503955 0.888169 -4.316551 0.650980 0.556863 0.352941
v 0.502960 0.887918 -4.315093 0.650980 0.560784 0.368627
v 0.506770 0.886216 -4.314819 0.698039 0.607843 0.439216
v 0.506641 0.886905 -4.315880 0.650980 0.572549 0.415686
v 0.505628 0.886088 -4.314709 0.670588 0.596078 0.435294
v 0.505430 0.887081 -4.315895 0.627451 0.552941 0.407843
v 0.504287 0.886814 -4.314729 0.650980 0.576471 0.419608
v 0.503034 0.887304 -4.313710 0.658824 0.580392 0.415686
v 0.504501 0.885823 -4.312967 0.670588 0.592157 0.431373
v 0.506923 0.885596 -4.312383 0.701961 0.619608 0.427451
v 0.505694 0.885526 -4.313099 0.701961 0.623529 0.447059
v 0.516761 0.882564 -4.321063 0.415686 0.325490 0.160784
v 0.516027 0.881211 -4.320516 0.447059 0.380392 0.219608
v 0.515041 0.880384 -4.322206 0.364706 0.313725 0.200000
v 0.514182 0.878724 -4.321697 0.380392 0.329412 0.211765
v 0.515206 0.879885 -4.320224 0.403922 0.352941 0.247059
v 0.517036 0.882571 -4.319393 0.505882 0.419608 0.203922
v 0.516743 0.881253 -4.318644 0.576471 0.478431 0.231373
v 0.517263 0.882589 -4.318196 0.521569 0.450980 0.223529
v 0.516336 0.880104 -4.318201 0.560784 0.458824 0.239216
v 0.514322 0.878307 -4.320107 0.400000 0.352941 0.239216
v 0.514580 0.877341 -4.318164 0.478431 0.411765 0.258824
v 0.517374 0.882630 -4.317042 0.490196 0.419608 0.235294
v 0.517205 0.881434 -4.316703 0.564706 0.458824 0.239216
v 0.517584 0.882636 -4.314200 0.458824 0.384314 0.235294
v 0.516655 0.879695 -4.317033 0.572549 0.466667 0.258824
v 0.517131 0.880203 -4.315880 0.584314 0.470588 0.258824
v 0.516723 0.878968 -4.316279 0.564706 0.466667 0.270588
v 0.517640 0.881505 -4.313869 0.501961 0.411765 0.227451
v 0.517405 0.880111 -4.314202 0.556863 0.447059 0.243137
v 0.517184 0.879026 -4.314718 0.560784 0.458824 0.266667
v 0.515544 0.878341 -4.317722 0.466667 0.400000 0.254902
v 0.516246 0.877670 -4.315865 0.513725 0.427451 0.247059
v 0.514789 0.876048 -4.316404 0.568627 0.462745 0.243137
v 0.516858 0.877689 -4.314351 0.541176 0.447059 0.270588
v 0.515917 0.876442 -4.314708 0.541176 0.439216 0.243137
v 0.515106 0.875087 -4.313760 0.607843 0.498039 0.282353
v 0.513518 0.876998 -4.321692 0.450980 0.384314 0.223529
v 0.513244 0.875178 -4.321698 0.470588 0.400000 0.235294
v 0.513553 0.876537 -4.320572 0.490196 0.431373 0.305882
v 0.513090 0.874014 -4.320483 0.529412 0.447059 0.262745
v 0.513760 0.875797 -4.318871 0.549020 0.470588 0.309804
v 0.513367 0.874628 -4.319084 0.568627 0.482353 0.282353
v 0.513038 0.873082 -4.318561 0.592157 0.486275 0.258824
v 0.513879 0.874927 -4.317016 0.596078 0.486275 0.270588
v 0.514138 0.873945 -4.315244 0.607843 0.498039 0.278431
v 0.512699 0.886238 -4.312396 0.556863 0.498039 0.341176
v 0.514476 0.885555 -4.312431 0.513725 0.458824 0.301961
v 0.512932 0.885255 -4.311230 0.564706 0.505882 0.349020
v 0.516388 0.884736 -4.312468 0.415686 0.360784 0.239216
v 0.517198 0.883780 -4.312394 0.392157 0.341176 0.215686
v 0.515453 0.884654 -4.311171 0.482353 0.431373 0.270588
v 0.516815 0.883696 -4.311244 0.368627 0.325490 0.200000
v 0.513689 0.884149 -4.310001 0.580392 0.509804 0.356863
v 0.515963 0.882463 -4.309012 0.498039 0.431373 0.290196
v 0.514685 0.882807 -4.308958 0.552941 0.478431 0.317647
v 0.510222 0.886827 -4.312493 0.596078 0.525490 0.360784
v 0.509072 0.886661 -4.312436 0.619608 0.549020 0.364706
v 0.503126 0.886676 -4.311232 0.674510 0.584314 0.400000
v 0.510668 0.886172 -4.311425 0.650980 0.564706 0.403922
v 0.507968 0.886247 -4.312394 0.658824 0.576471 0.388235
v 0.509256 0.886086 -4.311234 0.647059 0.560784 0.368627
v 0.507882 0.885524 -4.311069 0.670588 0.584314 0.384314
v 0.511397 0.884656 -4.310085 0.643137 0.556863 0.384314
v 0.509442 0.884633 -4.309752 0.678431 0.584314 0.388235
v 0.508256 0.884889 -4.310070 0.686275 0.592157 0.380392
v 0.508456 0.883917 -4.308928 0.690196 0.592157 0.384314
v 0.510633 0.882626 -4.308383 0.596078 0.513725 0.317647
v 0.512962 0.883147 -4.308998 0.615686 0.529412 0.356863
v 0.506996 0.885194 -4.311226 0.701961 0.615686 0.419608
v 0.504645 0.885310 -4.310075 0.713725 0.615686 0.415686
v 0.505875 0.884879 -4.310270 0.725490 0.631373 0.427451
v 0.507091 0.884777 -4.310070 0.701961 0.603922 0.396078
v 0.507227 0.884186 -4.308887 0.670588 0.572549 0.364706
v 0.505960 0.884509 -4.308908 0.662745 0.568627 0.364706
v 0.504984 0.884874 -4.308980 0.686275 0.588235 0.384314
v 0.503434 0.885910 -4.309029 0.678431 0.576471 0.372549
v 0.509608 0.882366 -4.307865 0.631373 0.537255 0.337255
v 0.504494 0.884571 -4.307684 0.713725 0.607843 0.396078
v 0.503462 0.884435 -4.306614 0.717647 0.611765 0.388235
v 0.507412 0.883187 -4.307711 0.647059 0.549020 0.341176
v 0.505974 0.883398 -4.306991 0.650980 0.556863 0.345098
v 0.504947 0.882190 -4.304533 0.682353 0.584314 0.352941
v 0.519050 0.879464 -4.308984 0.470588 0.407843 0.243137
v 0.518599 0.880478 -4.308942 0.431373 0.364706 0.227451
v 0.517606 0.882679 -4.312394 0.403922 0.345098 0.215686
v 0.517798 0.881532 -4.312394 0.482353 0.396078 0.231373
v 0.517462 0.882648 -4.311232 0.384314 0.329412 0.200000
v 0.517869 0.881547 -4.311232 0.427451 0.356863 0.219608
v 0.517826 0.880350 -4.312394 0.537255 0.439216 0.254902
v 0.517655 0.879270 -4.312562 0.552941 0.458824 0.282353
v 0.518079 0.880403 -4.311232 0.490196 0.407843 0.243137
v 0.518168 0.879234 -4.311232 0.525490 0.443137 0.270588
v 0.517071 0.882573 -4.310067 0.411765 0.349020 0.219608
v 0.517878 0.881548 -4.310070 0.415686 0.345098 0.215686
v 0.517806 0.881533 -4.308908 0.411765 0.352941 0.235294
v 0.517194 0.881942 -4.308908 0.427451 0.368627 0.254902
v 0.518310 0.880452 -4.310070 0.462745 0.384314 0.231373
v 0.518600 0.879326 -4.310070 0.521569 0.443137 0.258824
v 0.516993 0.876759 -4.312456 0.517647 0.435294 0.278431
v 0.517767 0.878042 -4.311747 0.498039 0.431373 0.274510
v 0.515451 0.874778 -4.312439 0.627451 0.529412 0.333333
v 0.516492 0.874480 -4.310672 0.623529 0.541176 0.364706
v 0.518475 0.876889 -4.309762 0.556863 0.486275 0.298039
v 0.519218 0.878278 -4.309069 0.533333 0.466667 0.270588
v 0.517385 0.875837 -4.310695 0.533333 0.462745 0.301961
v 0.518137 0.875252 -4.308933 0.611765 0.537255 0.384314
v 0.518689 0.880600 -4.307739 0.329412 0.294118 0.215686
v 0.519464 0.879509 -4.307746 0.349020 0.313725 0.223529
v 0.518892 0.879266 -4.306622 0.317647 0.290196 0.227451
v 0.517326 0.881280 -4.307748 0.388235 0.345098 0.258824
v 0.516134 0.881315 -4.307694 0.462745 0.407843 0.290196
v 0.513477 0.880757 -4.307381 0.556863 0.486275 0.305882
v 0.514909 0.881151 -4.307657 0.529412 0.458824 0.294118
v 0.516670 0.879864 -4.306586 0.435294 0.368627 0.239216
v 0.517676 0.879807 -4.306555 0.345098 0.305882 0.235294
v 0.514174 0.880135 -4.306977 0.541176 0.458824 0.262745
v 0.514683 0.877238 -4.305118 0.509804 0.419608 0.254902
v 0.519793 0.878391 -4.307746 0.423529 0.380392 0.250980
v 0.519731 0.877212 -4.307740 0.462745 0.415686 0.274510
v 0.519502 0.878347 -4.306517 0.349020 0.321569 0.247059
v 0.519718 0.877245 -4.306501 0.392157 0.356863 0.274510
v 0.519134 0.875875 -4.307746 0.533333 0.478431 0.349020
v 0.518060 0.874121 -4.307735 0.454902 0.407843 0.301961
v 0.519195 0.875888 -4.306584 0.443137 0.403922 0.313725
v 0.518192 0.874449 -4.306531 0.407843 0.372549 0.282353
v 0.518025 0.878016 -4.305836 0.388235 0.337255 0.235294
v 0.516244 0.877573 -4.305391 0.490196 0.400000 0.239216
v 0.518245 0.876871 -4.305502 0.384314 0.349020 0.262745
v 0.517129 0.876639 -4.305054 0.380392 0.337255 0.247059
v 0.515992 0.876398 -4.304743 0.431373 0.368627 0.254902
v 0.514855 0.876157 -4.304602 0.486275 0.407843 0.258824
v 0.518506 0.875743 -4.305842 0.407843 0.372549 0.290196
v 0.517777 0.875582 -4.305276 0.380392 0.345098 0.266667
v 0.516561 0.874064 -4.305157 0.384314 0.341176 0.250980
v 0.516233 0.875261 -4.304642 0.364706 0.325490 0.243137
v 0.515087 0.875014 -4.304392 0.407843 0.349020 0.231373
v 0.515265 0.873897 -4.304387 0.356863 0.309804 0.207843
v 0.510638 0.879703 -4.305658 0.545098 0.458824 0.270588
v 0.508552 0.881425 -4.306151 0.643137 0.533333 0.313725
v 0.511562 0.879644 -4.306013 0.541176 0.458824 0.270588
v 0.513320 0.877338 -4.304942 0.470588 0.400000 0.250980
v 0.510773 0.878235 -4.304321 0.541176 0.450980 0.262745
v 0.508614 0.879940 -4.304330 0.588235 0.494118 0.290196
v 0.511843 0.875992 -4.303345 0.478431 0.411765 0.274510
v 0.513704 0.875892 -4.304265 0.462745 0.396078 0.258824
v 0.506443 0.881245 -4.304014 0.662745 0.568627 0.360784
v 0.509035 0.877461 -4.302515 0.635294 0.525490 0.298039
v 0.506681 0.880079 -4.303092 0.623529 0.537255 0.352941
v 0.504728 0.879981 -4.301907 0.694118 0.588235 0.360784
v 0.507287 0.877837 -4.301892 0.635294 0.545098 0.345098
v 0.505249 0.878812 -4.301688 0.654902 0.564706 0.364706
v 0.505361 0.876338 -4.300564 0.545098 0.470588 0.317647
v 0.510014 0.875231 -4.301579 0.592157 0.505882 0.333333
v 0.513959 0.874780 -4.303811 0.443137 0.380392 0.247059
v 0.512163 0.874236 -4.302377 0.443137 0.384314 0.254902
v 0.513229 0.873444 -4.302749 0.439216 0.380392 0.243137
v 0.511206 0.873051 -4.301572 0.419608 0.368627 0.243137
v 0.510548 0.874058 -4.301348 0.478431 0.415686 0.274510
v 0.507805 0.875460 -4.300775 0.505882 0.443137 0.305882
v 0.508034 0.874714 -4.300406 0.462745 0.407843 0.290196
v 0.506897 0.874473 -4.300158 0.458824 0.407843 0.290196
v 0.505760 0.874232 -4.299964 0.474510 0.423529 0.309804
v 0.509493 0.873805 -4.300680 0.450980 0.400000 0.270588
v 0.509642 0.872677 -4.300827 0.419608 0.368627 0.243137
v 0.508230 0.873560 -4.300208 0.427451 0.380392 0.258824
v 0.508515 0.872440 -4.300373 0.415686 0.368627 0.247059
v 0.506325 0.871888 -4.300123 0.388235 0.345098 0.243137
v 0.501298 0.893455 -4.354176 0.470588 0.400000 0.258824
v 0.501269 0.893296 -4.353094 0.486275 0.415686 0.274510
v 0.501597 0.893898 -4.342607 0.513725 0.443137 0.294118
v 0.501650 0.893713 -4.341423 0.529412 0.450980 0.294118
v 0.500442 0.893166 -4.339230 0.533333 0.447059 0.290196
v 0.502215 0.892446 -4.335385 0.521569 0.435294 0.301961
v 0.400461 0.545054 -4.095284 0.784314 0.698039 0.454902
v 0.389457 0.543337 -4.091980 0.831373 0.733333 0.482353
v 0.383671 0.542371 -4.090351 0.815686 0.713725 0.450980
v 0.376454 0.541354 -4.088712 0.815686 0.721569 0.470588
v 0.370609 0.539788 -4.087358 0.784314 0.682353 0.423529
v 0.368695 0.537851 -4.085387 0.807843 0.690196 0.411765
v 0.365988 0.538734 -4.085399 0.768627 0.650980 0.364706
v 0.359834 0.535822 -4.082656 0.776471 0.662745 0.419608
v 0.347485 0.532212 -4.078294 0.764706 0.635294 0.368627
v 0.344319 0.533890 -4.078717 0.839216 0.717647 0.466667
v 0.341789 0.531989 -4.077314 0.784314 0.690196 0.474510
v 0.339541 0.533921 -4.078184 0.784314 0.690196 0.470588
v 0.333749 0.532102 -4.076217 0.776471 0.670588 0.431373
v 0.331478 0.530371 -4.075123 0.815686 0.690196 0.419608
v 0.424055 0.547316 -4.101859 0.780392 0.682353 0.407843
v 0.426342 0.537993 -4.096354 0.788235 0.670588 0.356863
v 0.428045 0.527417 -4.089786 0.725490 0.600000 0.294118
v 0.427095 0.525129 -4.088315 0.764706 0.643137 0.349020
v 0.428365 0.519579 -4.085066 0.768627 0.670588 0.396078
v 0.429780 0.508919 -4.078270 0.831373 0.729412 0.474510
v 0.419313 0.545198 -4.099837 0.745098 0.647059 0.380392
v 0.422181 0.546393 -4.100863 0.784314 0.682353 0.407843
v 0.415200 0.546694 -4.099719 0.807843 0.713725 0.431373
v 0.412285 0.548293 -4.099904 0.858824 0.752941 0.443137
v 0.424354 0.541733 -4.098301 0.776471 0.666667 0.376471
v 0.420542 0.541147 -4.097597 0.780392 0.674510 0.392157
v 0.409216 0.546490 -4.098065 0.792157 0.690196 0.400000
v 0.413566 0.544127 -4.097588 0.847059 0.733333 0.423529
v 0.407590 0.544421 -4.096193 0.811765 0.705882 0.411765
v 0.405388 0.545869 -4.096621 0.827451 0.729412 0.458824
v 0.409708 0.541138 -4.094734 0.756863 0.650980 0.364706
v 0.414392 0.538397 -4.094526 0.796078 0.674510 0.364706
v 0.412272 0.539090 -4.094478 0.780392 0.662745 0.360784
v 0.407001 0.539706 -4.092744 0.741176 0.635294 0.368627
v 0.422698 0.537621 -4.095485 0.729412 0.619608 0.337255
v 0.419165 0.538444 -4.095186 0.756863 0.639216 0.349020
v 0.421215 0.537920 -4.095334 0.737255 0.623529 0.349020
v 0.417079 0.540045 -4.096026 0.733333 0.623529 0.349020
v 0.421896 0.535876 -4.094134 0.709804 0.588235 0.298039
v 0.417548 0.536398 -4.093624 0.772549 0.643137 0.329412
v 0.420407 0.534004 -4.092841 0.788235 0.666667 0.345098
v 0.416559 0.534123 -4.091903 0.768627 0.643137 0.333333
v 0.424365 0.535106 -4.093844 0.725490 0.603922 0.309804
v 0.425566 0.533880 -4.093459 0.705882 0.584314 0.294118
v 0.422778 0.533627 -4.093140 0.717647 0.588235 0.290196
v 0.422706 0.530827 -4.091582 0.776471 0.639216 0.321569
v 0.418539 0.532195 -4.091298 0.780392 0.647059 0.337255
v 0.421016 0.531082 -4.091431 0.768627 0.635294 0.337255
v 0.410248 0.537284 -4.092627 0.752941 0.643137 0.356863
v 0.412898 0.533014 -4.090434 0.741176 0.635294 0.376471
v 0.410981 0.535909 -4.091982 0.764706 0.654902 0.368627
v 0.406505 0.536414 -4.090930 0.749020 0.627451 0.341176
v 0.403384 0.542914 -4.094013 0.760784 0.654902 0.388235
v 0.404231 0.540759 -4.092815 0.796078 0.662745 0.345098
v 0.399624 0.540417 -4.092139 0.768627 0.654902 0.380392
v 0.402117 0.538271 -4.091193 0.788235 0.678431 0.392157
v 0.395408 0.541287 -4.091714 0.752941 0.650980 0.392157
v 0.390503 0.540411 -4.090601 0.741176 0.643137 0.403922
v 0.413845 0.530713 -4.089262 0.823529 0.690196 0.380392
v 0.411811 0.529570 -4.087880 0.705882 0.603922 0.352941
v 0.407247 0.533837 -4.089477 0.776471 0.650980 0.364706
v 0.409602 0.529406 -4.087256 0.768627 0.658824 0.376471
v 0.404553 0.529259 -4.086486 0.764706 0.631373 0.337255
v 0.387444 0.540008 -4.089666 0.729412 0.639216 0.400000
v 0.389400 0.537720 -4.088951 0.776471 0.670588 0.403922
v 0.397812 0.536728 -4.089888 0.800000 0.686275 0.400000
v 0.392363 0.536060 -4.088557 0.796078 0.686275 0.415686
v 0.403947 0.534091 -4.089032 0.780392 0.662745 0.376471
v 0.401279 0.535525 -4.089345 0.807843 0.694118 0.400000
v 0.401348 0.532098 -4.087425 0.792157 0.686275 0.396078
v 0.400101 0.528411 -4.085079 0.701961 0.592157 0.329412
v 0.396431 0.529247 -4.084903 0.745098 0.627451 0.341176
v 0.392857 0.532474 -4.086263 0.776471 0.658824 0.380392
v 0.397260 0.534761 -4.088744 0.796078 0.686275 0.400000
v 0.390803 0.534647 -4.087368 0.772549 0.666667 0.411765
v 0.389299 0.531452 -4.085214 0.709804 0.611765 0.372549
v 0.392470 0.529270 -4.084151 0.686275 0.580392 0.345098
v 0.394353 0.524842 -4.081363 0.705882 0.600000 0.356863
v 0.393639 0.526985 -4.082512 0.694118 0.592157 0.352941
v 0.391216 0.527705 -4.082837 0.686275 0.588235 0.352941
v 0.392210 0.525495 -4.081308 0.721569 0.619608 0.368627
v 0.423030 0.528039 -4.089524 0.784314 0.662745 0.352941
v 0.419397 0.528711 -4.089339 0.745098 0.623529 0.337255
v 0.418216 0.527174 -4.088268 0.784314 0.658824 0.372549
v 0.420703 0.525675 -4.087621 0.772549 0.658824 0.376471
v 0.417661 0.525929 -4.087203 0.803922 0.686275 0.380392
v 0.423565 0.525258 -4.088037 0.784314 0.666667 0.364706
v 0.424579 0.522945 -4.086549 0.800000 0.694118 0.407843
v 0.418154 0.524100 -4.085786 0.780392 0.662745 0.360784
v 0.421535 0.523201 -4.085948 0.827451 0.705882 0.400000
v 0.418240 0.520868 -4.083866 0.737255 0.619608 0.345098
v 0.415968 0.528128 -4.088296 0.741176 0.631373 0.380392
v 0.414443 0.527091 -4.086929 0.737255 0.623529 0.364706
v 0.414943 0.525266 -4.085594 0.800000 0.682353 0.388235
v 0.412187 0.526468 -4.085844 0.749020 0.631373 0.364706
v 0.415143 0.522038 -4.083773 0.760784 0.647059 0.364706
v 0.411779 0.523409 -4.083490 0.776471 0.658824 0.376471
v 0.411271 0.521924 -4.082298 0.772549 0.662745 0.388235
v 0.411061 0.518597 -4.080210 0.741176 0.635294 0.372549
v 0.408662 0.521375 -4.081462 0.764706 0.650980 0.376471
v 0.424725 0.520594 -4.085141 0.792157 0.694118 0.427451
v 0.421620 0.519479 -4.084065 0.737255 0.627451 0.368627
v 0.422031 0.517395 -4.082769 0.749020 0.647059 0.388235
v 0.427021 0.517415 -4.083365 0.784314 0.682353 0.419608
v 0.424966 0.517143 -4.082827 0.725490 0.631373 0.392157
v 0.426989 0.514635 -4.081683 0.780392 0.690196 0.454902
v 0.422678 0.514478 -4.081197 0.733333 0.619608 0.372549
v 0.416392 0.518766 -4.082043 0.760784 0.631373 0.341176
v 0.421112 0.511763 -4.078726 0.756863 0.635294 0.364706
v 0.418994 0.515888 -4.080820 0.745098 0.619608 0.341176
v 0.416311 0.516412 -4.080533 0.729412 0.607843 0.325490
v 0.413973 0.515557 -4.079468 0.796078 0.670588 0.368627
v 0.411760 0.514015 -4.077616 0.847059 0.713725 0.400000
v 0.417102 0.514210 -4.078921 0.756863 0.631373 0.345098
v 0.410680 0.511846 -4.075788 0.788235 0.682353 0.407843
v 0.415104 0.511372 -4.076440 0.745098 0.631373 0.356863
v 0.412514 0.509631 -4.074132 0.784314 0.666667 0.392157
v 0.404930 0.527230 -4.085268 0.772549 0.643137 0.360784
v 0.407094 0.524659 -4.083828 0.796078 0.670588 0.380392
v 0.397518 0.526403 -4.083275 0.737255 0.619608 0.333333
v 0.402403 0.522256 -4.080936 0.768627 0.662745 0.392157
v 0.396430 0.522762 -4.080280 0.674510 0.576471 0.345098
v 0.401886 0.520188 -4.079377 0.756863 0.650980 0.384314
v 0.403015 0.515163 -4.076133 0.796078 0.694118 0.415686
v 0.396023 0.520757 -4.078743 0.749020 0.627451 0.352941
v 0.393440 0.522935 -4.079920 0.729412 0.619608 0.368627
v 0.390440 0.523312 -4.079583 0.729412 0.619608 0.368627
v 0.391633 0.520377 -4.078026 0.713725 0.596078 0.345098
v 0.398912 0.520407 -4.079183 0.713725 0.603922 0.352941
v 0.393742 0.518868 -4.077322 0.764706 0.647059 0.372549
v 0.399249 0.518179 -4.078002 0.756863 0.639216 0.368627
v 0.393137 0.516661 -4.075654 0.768627 0.666667 0.411765
v 0.409537 0.514708 -4.077287 0.803922 0.690196 0.407843
v 0.406847 0.516720 -4.078089 0.780392 0.670588 0.388235
v 0.405454 0.514733 -4.076198 0.796078 0.694118 0.427451
v 0.404570 0.518589 -4.078727 0.788235 0.682353 0.396078
v 0.408438 0.511440 -4.074903 0.772549 0.678431 0.427451
v 0.409028 0.509817 -4.073962 0.784314 0.682353 0.431373
v 0.405601 0.509065 -4.072803 0.729412 0.635294 0.407843
v 0.403645 0.508908 -4.072448 0.701961 0.603922 0.360784
v 0.399325 0.515934 -4.076415 0.788235 0.670588 0.384314
v 0.399174 0.513556 -4.074494 0.741176 0.639216 0.376471
v 0.402739 0.511699 -4.073686 0.752941 0.643137 0.376471
v 0.397755 0.510374 -4.072499 0.862745 0.749020 0.435294
v 0.394713 0.514000 -4.073762 0.764706 0.666667 0.419608
v 0.396786 0.513598 -4.074047 0.764706 0.678431 0.431373
v 0.400280 0.508402 -4.071880 0.768627 0.647059 0.341176
v 0.385803 0.536417 -4.087172 0.792157 0.701961 0.458824
v 0.383754 0.539855 -4.088987 0.819608 0.729412 0.470588
v 0.381728 0.539097 -4.088461 0.800000 0.717647 0.470588
v 0.379408 0.541723 -4.089467 0.807843 0.721569 0.478431
v 0.379349 0.536100 -4.086476 0.850980 0.745098 0.470588
v 0.377669 0.536670 -4.086362 0.843137 0.733333 0.462745
v 0.382468 0.535271 -4.086415 0.772549 0.682353 0.439216
v 0.379157 0.532851 -4.084335 0.764706 0.666667 0.431373
v 0.381227 0.531737 -4.084260 0.776471 0.678431 0.443137
v 0.375357 0.537151 -4.086093 0.796078 0.690196 0.447059
v 0.374663 0.534484 -4.083844 0.760784 0.670588 0.447059
v 0.371538 0.537163 -4.085614 0.780392 0.678431 0.419608
v 0.367968 0.531783 -4.080925 0.796078 0.694118 0.431373
v 0.375611 0.529718 -4.080962 0.784314 0.686275 0.443137
v 0.376019 0.532860 -4.083051 0.764706 0.670588 0.443137
v 0.371317 0.534395 -4.083277 0.803922 0.698039 0.431373
v 0.373224 0.529710 -4.080333 0.811765 0.694118 0.419608
v 0.370852 0.530381 -4.080558 0.870588 0.749020 0.458824
v 0.385970 0.532014 -4.084911 0.788235 0.698039 0.462745
v 0.389258 0.529153 -4.083527 0.709804 0.611765 0.372549
v 0.379406 0.530224 -4.082797 0.803922 0.717647 0.478431
v 0.381739 0.528434 -4.081665 0.760784 0.666667 0.431373
v 0.378946 0.528024 -4.081141 0.839216 0.729412 0.462745
v 0.384824 0.526187 -4.080816 0.752941 0.654902 0.403922
v 0.388381 0.525149 -4.080820 0.717647 0.615686 0.364706
v 0.381909 0.524801 -4.079530 0.784314 0.690196 0.447059
v 0.378579 0.526140 -4.079968 0.764706 0.666667 0.439216
v 0.382523 0.522277 -4.077844 0.796078 0.690196 0.443137
v 0.372021 0.526306 -4.078076 0.776471 0.674510 0.427451
v 0.374615 0.525727 -4.078513 0.760784 0.650980 0.400000
v 0.376052 0.523623 -4.077566 0.725490 0.623529 0.380392
v 0.379366 0.523815 -4.078760 0.741176 0.650980 0.427451
v 0.373003 0.523147 -4.076337 0.752941 0.650980 0.403922
v 0.370533 0.519854 -4.073468 0.772549 0.662745 0.419608
v 0.362341 0.537428 -4.084174 0.800000 0.686275 0.419608
v 0.367329 0.536283 -4.083975 0.803922 0.682353 0.396078
v 0.365341 0.534872 -4.082843 0.815686 0.705882 0.411765
v 0.361008 0.533209 -4.081131 0.756863 0.658824 0.411765
v 0.363933 0.532195 -4.081061 0.835294 0.741176 0.462745
v 0.357018 0.532946 -4.080463 0.756863 0.650980 0.415686
v 0.364211 0.530407 -4.080135 0.741176 0.650980 0.407843
v 0.366457 0.529616 -4.079661 0.741176 0.647059 0.400000
v 0.365618 0.528406 -4.078765 0.752941 0.654902 0.419608
v 0.360181 0.526928 -4.076709 0.760784 0.666667 0.423529
v 0.352634 0.533209 -4.079710 0.729412 0.607843 0.341176
v 0.358942 0.531191 -4.079800 0.760784 0.666667 0.435294
v 0.353916 0.530617 -4.078111 0.760784 0.627451 0.349020
v 0.359929 0.529909 -4.079171 0.729412 0.643137 0.419608
v 0.356288 0.529972 -4.078183 0.760784 0.643137 0.380392
v 0.358337 0.526384 -4.075768 0.784314 0.670588 0.400000
v 0.360486 0.528897 -4.078567 0.721569 0.631373 0.407843
v 0.355367 0.528920 -4.077258 0.780392 0.654902 0.368627
v 0.357251 0.525639 -4.074970 0.835294 0.725490 0.439216
v 0.352508 0.527538 -4.076342 0.760784 0.631373 0.345098
v 0.368277 0.527152 -4.078346 0.819608 0.717647 0.462745
v 0.363443 0.526587 -4.076606 0.827451 0.733333 0.482353
v 0.362219 0.524437 -4.074905 0.784314 0.709804 0.474510
v 0.366310 0.524958 -4.076216 0.831373 0.741176 0.490196
v 0.370459 0.523589 -4.075888 0.776471 0.686275 0.443137
v 0.365307 0.521419 -4.073706 0.788235 0.698039 0.454902
v 0.362253 0.521403 -4.073025 0.796078 0.705882 0.462745
v 0.365622 0.519047 -4.071953 0.733333 0.639216 0.411765
v 0.360329 0.525030 -4.075144 0.780392 0.690196 0.439216
v 0.358093 0.524164 -4.074102 0.835294 0.745098 0.470588
v 0.355368 0.523446 -4.073754 0.792157 0.686275 0.407843
v 0.353357 0.524319 -4.074165 0.772549 0.654902 0.380392
v 0.360099 0.521001 -4.072484 0.858824 0.760784 0.478431
v 0.356781 0.521462 -4.072488 0.854902 0.733333 0.419608
v 0.388303 0.522591 -4.078652 0.768627 0.654902 0.396078
v 0.385797 0.522992 -4.078755 0.800000 0.686275 0.411765
v 0.388437 0.520730 -4.077320 0.803922 0.674510 0.384314
v 0.389201 0.518031 -4.075887 0.741176 0.627451 0.372549
v 0.382023 0.519840 -4.076061 0.792157 0.674510 0.419608
v 0.383294 0.518431 -4.075338 0.756863 0.643137 0.384314
v 0.380183 0.520775 -4.076481 0.721569 0.623529 0.400000
v 0.382952 0.516341 -4.073587 0.792157 0.666667 0.380392
v 0.386730 0.518308 -4.075576 0.768627 0.650980 0.392157
v 0.390646 0.514468 -4.073557 0.784314 0.674510 0.411765
v 0.385674 0.516182 -4.073818 0.796078 0.682353 0.407843
v 0.382655 0.513064 -4.071369 0.792157 0.670588 0.380392
v 0.380089 0.517400 -4.073645 0.792157 0.674510 0.388235
v 0.374439 0.520350 -4.075033 0.780392 0.662745 0.388235
v 0.376904 0.518879 -4.074220 0.803922 0.674510 0.372549
v 0.372916 0.516932 -4.072048 0.741176 0.623529 0.368627
v 0.388387 0.512852 -4.072003 0.749020 0.650980 0.400000
v 0.426967 0.507311 -4.077180 0.721569 0.627451 0.396078
v 0.425413 0.509556 -4.078171 0.729412 0.627451 0.396078
v 0.423838 0.512332 -4.079944 0.717647 0.615686 0.380392
v 0.428754 0.505230 -4.075984 0.780392 0.701961 0.466667
v 0.431092 0.506589 -4.077079 0.807843 0.729412 0.494118
v 0.425302 0.502175 -4.072923 0.780392 0.678431 0.392157
v 0.424699 0.505432 -4.075374 0.698039 0.592157 0.337255
v 0.426234 0.505905 -4.076159 0.682353 0.592157 0.360784
v 0.424434 0.503151 -4.073456 0.741176 0.635294 0.352941
v 0.422044 0.507118 -4.075667 0.690196 0.580392 0.333333
v 0.417079 0.505805 -4.073088 0.745098 0.615686 0.325490
v 0.415238 0.508744 -4.074421 0.698039 0.592157 0.333333
v 0.413475 0.506471 -4.072676 0.737255 0.619608 0.349020
v 0.421385 0.503756 -4.072747 0.698039 0.588235 0.309804
v 0.418954 0.506170 -4.073848 0.768627 0.635294 0.333333
v 0.414395 0.502822 -4.070865 0.768627 0.650980 0.372549
v 0.430748 0.502365 -4.074264 0.788235 0.717647 0.498039
v 0.430753 0.500469 -4.073105 0.800000 0.717647 0.474510
v 0.426317 0.499020 -4.071177 0.800000 0.686275 0.384314
v 0.433442 0.498398 -4.072214 0.674510 0.607843 0.407843
v 0.409591 0.507116 -4.072486 0.760784 0.662745 0.411765
v 0.407146 0.507057 -4.071822 0.745098 0.639216 0.388235
v 0.350875 0.530590 -4.077894 0.788235 0.647059 0.356863
v 0.339219 0.531081 -4.076052 0.733333 0.650980 0.458824
v 0.344899 0.530138 -4.076864 0.800000 0.686275 0.423529
v 0.348956 0.527770 -4.075740 0.776471 0.658824 0.392157
v 0.343367 0.528691 -4.075698 0.760784 0.662745 0.419608
v 0.348536 0.525003 -4.073948 0.760784 0.643137 0.364706
v 0.342824 0.526574 -4.074507 0.784314 0.686275 0.439216
v 0.344337 0.526388 -4.074624 0.800000 0.682353 0.403922
v 0.341854 0.521332 -4.071152 0.807843 0.701961 0.454902
v 0.340172 0.529088 -4.075117 0.803922 0.717647 0.490196
v 0.336067 0.530191 -4.075410 0.780392 0.674510 0.439216
v 0.335054 0.527803 -4.074290 0.764706 0.662745 0.423529
v 0.340148 0.524332 -4.072506 0.745098 0.658824 0.447059
v 0.338857 0.527452 -4.073995 0.815686 0.721569 0.470588
v 0.335683 0.524695 -4.072450 0.823529 0.717647 0.454902
v 0.333762 0.524432 -4.072002 0.780392 0.670588 0.400000
v 0.337782 0.519723 -4.069741 0.768627 0.658824 0.392157
v 0.329523 0.525651 -4.072319 0.752941 0.631373 0.368627
v 0.328473 0.527414 -4.073246 0.768627 0.654902 0.400000
v 0.326375 0.525634 -4.072080 0.709804 0.603922 0.360784
v 0.323306 0.526290 -4.071983 0.772549 0.647059 0.364706
v 0.332291 0.525776 -4.072685 0.776471 0.658824 0.384314
v 0.319556 0.526004 -4.071943 0.741176 0.623529 0.360784
v 0.508305 0.858086 -4.487957 0.337255 0.309804 0.239216
v 0.509851 0.854906 -4.489027 0.356863 0.329412 0.243137
v 0.510089 0.853742 -4.489095 0.388235 0.356863 0.254902
v 0.511046 0.854898 -4.487901 0.349020 0.317647 0.247059
v 0.510663 0.856171 -4.487606 0.345098 0.317647 0.247059
v 0.511891 0.853612 -4.486784 0.352941 0.309804 0.235294
v 0.512237 0.855431 -4.485580 0.313725 0.270588 0.231373
v 0.512544 0.853741 -4.485493 0.380392 0.325490 0.250980
v 0.509147 0.858390 -4.485437 0.301961 0.290196 0.258824
v 0.510018 0.858309 -4.483315 0.305882 0.294118 0.262745
v 0.509002 0.858630 -4.482203 0.329412 0.317647 0.278431
v 0.509937 0.858628 -4.481358 0.309804 0.298039 0.262745
v 0.510612 0.857565 -4.485525 0.298039 0.282353 0.247059
v 0.510376 0.858038 -4.484374 0.298039 0.290196 0.262745
v 0.511673 0.857395 -4.484126 0.282353 0.270588 0.239216
v 0.512446 0.856543 -4.483418 0.274510 0.247059 0.223529
v 0.513018 0.855574 -4.483311 0.274510 0.247059 0.219608
v 0.513997 0.854533 -4.481511 0.211765 0.196078 0.176471
v 0.512345 0.857817 -4.481018 0.282353 0.274510 0.247059
v 0.511552 0.858095 -4.482050 0.290196 0.278431 0.250980
v 0.512646 0.856661 -4.482817 0.278431 0.254902 0.227451
v 0.510933 0.850627 -4.488048 0.466667 0.415686 0.266667
v 0.511803 0.850768 -4.486814 0.509804 0.447059 0.305882
v 0.512732 0.849451 -4.485542 0.580392 0.541176 0.466667
v 0.512172 0.844038 -4.488110 0.474510 0.435294 0.329412
v 0.512721 0.847223 -4.485879 0.580392 0.549020 0.490196
v 0.512996 0.845682 -4.485724 0.552941 0.521569 0.450980
v 0.513906 0.853377 -4.482288 0.227451 0.207843 0.180392
v 0.512676 0.851604 -4.485466 0.494118 0.419608 0.282353
v 0.513771 0.851467 -4.482833 0.349020 0.305882 0.223529
v 0.514674 0.853414 -4.479460 0.298039 0.270588 0.200000
v 0.514527 0.850382 -4.480978 0.443137 0.392157 0.274510
v 0.513781 0.848480 -4.483482 0.509804 0.462745 0.349020
v 0.513835 0.847407 -4.483044 0.509804 0.466667 0.372549
v 0.513710 0.845599 -4.483029 0.494118 0.447059 0.356863
v 0.513186 0.842546 -4.485536 0.537255 0.482353 0.317647
v 0.513136 0.839671 -4.483447 0.525490 0.470588 0.321569
v 0.514008 0.845187 -4.480977 0.529412 0.486275 0.407843
v 0.513767 0.843901 -4.481261 0.545098 0.501961 0.427451
v 0.507869 0.865105 -4.471732 0.243137 0.235294 0.223529
v 0.512501 0.858967 -4.476995 0.305882 0.290196 0.258824
v 0.511430 0.858732 -4.480077 0.286275 0.278431 0.258824
v 0.509902 0.859220 -4.479763 0.298039 0.290196 0.266667
v 0.510048 0.859666 -4.478866 0.290196 0.282353 0.266667
v 0.507877 0.859725 -4.478696 0.364706 0.341176 0.301961
v 0.511270 0.859429 -4.478564 0.278431 0.274510 0.258824
v 0.509762 0.860950 -4.477148 0.266667 0.262745 0.247059
v 0.508156 0.861607 -4.476135 0.286275 0.282353 0.266667
v 0.510928 0.861020 -4.476223 0.290196 0.278431 0.254902
v 0.514111 0.857200 -4.474039 0.368627 0.333333 0.262745
v 0.513600 0.856887 -4.478564 0.313725 0.290196 0.247059
v 0.510707 0.861878 -4.475081 0.298039 0.282353 0.254902
v 0.509538 0.862218 -4.475087 0.254902 0.250980 0.247059
v 0.507688 0.862078 -4.475115 0.290196 0.282353 0.258824
v 0.510592 0.862042 -4.474013 0.313725 0.290196 0.254902
v 0.509435 0.862486 -4.473916 0.270588 0.262745 0.239216
v 0.507296 0.862300 -4.473920 0.301961 0.286275 0.250980
v 0.510724 0.861901 -4.472776 0.329412 0.301961 0.254902
v 0.509436 0.862482 -4.472754 0.298039 0.282353 0.243137
v 0.508285 0.862306 -4.472754 0.294118 0.278431 0.243137
v 0.509557 0.861912 -4.471739 0.305882 0.286275 0.250980
v 0.508536 0.861330 -4.471624 0.309804 0.290196 0.250980
v 0.510800 0.861628 -4.471595 0.333333 0.305882 0.258824
v 0.512891 0.859378 -4.473887 0.372549 0.337255 0.270588
v 0.512074 0.860655 -4.472868 0.364706 0.333333 0.266667
v 0.511528 0.861200 -4.473916 0.349020 0.317647 0.262745
v 0.512272 0.860112 -4.471668 0.349020 0.325490 0.266667
v 0.513145 0.859218 -4.472654 0.364706 0.337255 0.270588
v 0.515279 0.854249 -4.474003 0.423529 0.372549 0.250980
v 0.514625 0.855931 -4.471894 0.400000 0.356863 0.262745
v 0.509838 0.865558 -4.469168 0.313725 0.294118 0.250980
v 0.511405 0.865858 -4.463490 0.372549 0.337255 0.247059
v 0.511190 0.863504 -4.466944 0.345098 0.321569 0.262745
v 0.510422 0.863352 -4.468879 0.321569 0.301961 0.254902
v 0.512812 0.863928 -4.462417 0.368627 0.329412 0.235294
v 0.512186 0.863715 -4.464620 0.349020 0.321569 0.250980
v 0.510893 0.861195 -4.469271 0.352941 0.325490 0.266667
v 0.510939 0.861044 -4.470398 0.349020 0.321569 0.262745
v 0.509669 0.861381 -4.470430 0.298039 0.282353 0.247059
v 0.508531 0.861142 -4.470430 0.290196 0.274510 0.247059
v 0.509561 0.861972 -4.469303 0.313725 0.298039 0.254902
v 0.509304 0.863105 -4.470184 0.278431 0.266667 0.243137
v 0.508167 0.862864 -4.470215 0.278431 0.266667 0.243137
v 0.508408 0.861727 -4.469805 0.286275 0.270588 0.247059
v 0.512105 0.859997 -4.469114 0.364706 0.333333 0.270588
v 0.511744 0.861246 -4.466944 0.360784 0.333333 0.262745
v 0.513961 0.856213 -4.469362 0.392157 0.349020 0.258824
v 0.512935 0.858597 -4.467058 0.368627 0.333333 0.254902
v 0.513046 0.861647 -4.464006 0.345098 0.313725 0.239216
v 0.513496 0.857587 -4.464796 0.345098 0.309804 0.223529
v 0.513904 0.859435 -4.462376 0.305882 0.278431 0.200000
v 0.514294 0.854659 -4.464620 0.345098 0.305882 0.203922
v 0.515132 0.849255 -4.479293 0.447059 0.407843 0.278431
v 0.514822 0.854377 -4.477141 0.376471 0.341176 0.239216
v 0.515811 0.848451 -4.476683 0.521569 0.450980 0.250980
v 0.515228 0.847871 -4.478829 0.462745 0.419608 0.250980
v 0.514250 0.844951 -4.479697 0.549020 0.513725 0.450980
v 0.515667 0.847823 -4.477402 0.501961 0.443137 0.250980
v 0.515437 0.846705 -4.477516 0.545098 0.486275 0.313725
v 0.515869 0.846557 -4.475398 0.572549 0.486275 0.262745
v 0.515409 0.845412 -4.476242 0.588235 0.521569 0.345098
v 0.515526 0.852064 -4.471788 0.494118 0.419608 0.239216
v 0.515800 0.845475 -4.475078 0.576471 0.490196 0.266667
v 0.515991 0.845516 -4.473916 0.576471 0.482353 0.247059
v 0.516069 0.847728 -4.473757 0.580392 0.478431 0.231373
v 0.516100 0.845784 -4.472313 0.560784 0.466667 0.235294
v 0.513696 0.843166 -4.479748 0.521569 0.494118 0.447059
v 0.514516 0.844042 -4.477334 0.584314 0.545098 0.450980
v 0.514989 0.843965 -4.476248 0.552941 0.498039 0.345098
v 0.513804 0.841719 -4.477738 0.505882 0.462745 0.345098
v 0.514626 0.841663 -4.476240 0.494118 0.443137 0.294118
v 0.513540 0.838871 -4.478020 0.407843 0.356863 0.211765
v 0.514228 0.839914 -4.476134 0.423529 0.368627 0.215686
v 0.513708 0.836756 -4.476623 0.317647 0.254902 0.129412
v 0.515944 0.843130 -4.473916 0.545098 0.466667 0.270588
v 0.515307 0.840106 -4.473781 0.372549 0.309804 0.176471
v 0.516157 0.843175 -4.471592 0.458824 0.380392 0.207843
v 0.515737 0.840711 -4.471592 0.376471 0.305882 0.172549
v 0.514992 0.838178 -4.473916 0.278431 0.219608 0.117647
v 0.514978 0.835799 -4.471592 0.270588 0.223529 0.129412
v 0.515081 0.852312 -4.468235 0.423529 0.364706 0.227451
v 0.515945 0.848055 -4.467796 0.431373 0.356863 0.192157
v 0.516105 0.845155 -4.467910 0.384314 0.313725 0.168627
v 0.515556 0.850355 -4.466391 0.400000 0.341176 0.200000
v 0.515985 0.850448 -4.461209 0.317647 0.278431 0.168627
v 0.516345 0.845793 -4.463467 0.349020 0.290196 0.164706
v 0.515648 0.839894 -4.467317 0.317647 0.254902 0.145098
v 0.515497 0.838124 -4.470448 0.313725 0.250980 0.141176
v 0.515589 0.835928 -4.469268 0.301961 0.250980 0.149020
v 0.515970 0.835555 -4.467203 0.313725 0.266667 0.156863
v 0.516335 0.840374 -4.462232 0.337255 0.286275 0.160784
v 0.516535 0.834405 -4.463226 0.384314 0.329412 0.192157
v 0.513254 0.863915 -4.457752 0.349020 0.309804 0.211765
v 0.514508 0.859455 -4.459972 0.250980 0.231373 0.168627
v 0.515046 0.854094 -4.460032 0.235294 0.223529 0.152941
v 0.514331 0.859544 -4.457136 0.203922 0.192157 0.141176
v 0.514586 0.854925 -4.457658 0.192157 0.184314 0.133333
v 0.514128 0.856603 -4.462295 0.270588 0.247059 0.172549
v 0.514578 0.854470 -4.462122 0.266667 0.247059 0.164706
v 0.513941 0.855759 -4.455647 0.133333 0.129412 0.113725
v 0.514097 0.857191 -4.456048 0.133333 0.129412 0.109804
v 0.513608 0.854744 -4.453754 0.160784 0.152941 0.125490
v 0.513348 0.855513 -4.453635 0.152941 0.149020 0.125490
v 0.513242 0.856812 -4.453000 0.160784 0.152941 0.129412
v 0.512970 0.863801 -4.452806 0.305882 0.270588 0.188235
v 0.511285 0.866849 -4.447499 0.349020 0.305882 0.211765
v 0.512294 0.863946 -4.446295 0.274510 0.239216 0.176471
v 0.511649 0.864889 -4.443857 0.313725 0.274510 0.196078
v 0.513053 0.861537 -4.452185 0.223529 0.203922 0.149020
v 0.512823 0.860578 -4.448305 0.203922 0.180392 0.137255
v 0.512581 0.858317 -4.450608 0.145098 0.137255 0.117647
v 0.512516 0.859040 -4.449400 0.133333 0.125490 0.105882
v 0.513942 0.854584 -4.450676 0.231373 0.207843 0.145098
v 0.513011 0.856760 -4.450674 0.168627 0.160784 0.129412
v 0.512763 0.857605 -4.449274 0.133333 0.129412 0.105882
v 0.513771 0.856055 -4.448233 0.235294 0.207843 0.145098
v 0.512857 0.861481 -4.446027 0.231373 0.200000 0.145098
v 0.512755 0.861459 -4.443703 0.258824 0.223529 0.160784
v 0.513408 0.858797 -4.445933 0.227451 0.200000 0.145098
v 0.513963 0.858040 -4.443579 0.290196 0.250980 0.172549
v 0.515681 0.852662 -4.444168 0.368627 0.313725 0.196078
v 0.516056 0.850362 -4.457132 0.294118 0.254902 0.160784
v 0.516214 0.847516 -4.457156 0.337255 0.290196 0.172549
v 0.515103 0.852476 -4.455342 0.227451 0.207843 0.141176
v 0.514877 0.852407 -4.453000 0.247059 0.219608 0.149020
v 0.516099 0.844153 -4.455584 0.360784 0.305882 0.172549
v 0.516450 0.837789 -4.458621 0.356863 0.301961 0.164706
v 0.516178 0.836110 -4.457661 0.376471 0.317647 0.172549
v 0.515332 0.839098 -4.453203 0.384314 0.321569 0.176471
v 0.515273 0.835903 -4.453003 0.392157 0.325490 0.172549
v 0.515451 0.850169 -4.450976 0.317647 0.274510 0.168627
v 0.515344 0.851048 -4.448047 0.329412 0.286275 0.176471
v 0.515876 0.847534 -4.449992 0.368627 0.317647 0.188235
v 0.515714 0.843171 -4.452627 0.380392 0.321569 0.184314
v 0.515698 0.850468 -4.444394 0.384314 0.329412 0.200000
v 0.515584 0.847117 -4.443733 0.411765 0.345098 0.203922
v 0.515796 0.840771 -4.448308 0.403922 0.337255 0.188235
v 0.514803 0.835762 -4.448351 0.384314 0.313725 0.164706
v 0.514863 0.840526 -4.443703 0.403922 0.329412 0.172549
v 0.515431 0.833519 -4.469268 0.309804 0.266667 0.160784
v 0.515500 0.831158 -4.469268 0.349020 0.301961 0.192157
v 0.516281 0.831324 -4.466944 0.415686 0.360784 0.223529
v 0.516655 0.831756 -4.464766 0.435294 0.372549 0.223529
v 0.516359 0.828966 -4.464566 0.529412 0.454902 0.266667
v 0.516532 0.829001 -4.462296 0.513725 0.439216 0.250980
v 0.515915 0.826427 -4.462301 0.564706 0.482353 0.274510
v 0.516929 0.831461 -4.457648 0.435294 0.364706 0.203922
v 0.509101 0.869861 -4.443416 0.360784 0.333333 0.266667
v 0.508703 0.870104 -4.441379 0.349020 0.329412 0.278431
v 0.508347 0.870029 -4.439055 0.352941 0.337255 0.278431
v 0.510266 0.864167 -4.440517 0.333333 0.286275 0.203922
v 0.509435 0.865804 -4.439090 0.392157 0.345098 0.243137
v 0.508170 0.869991 -4.436731 0.380392 0.356863 0.282353
v 0.508744 0.867737 -4.436731 0.419608 0.376471 0.270588
v 0.509055 0.867803 -4.434407 0.447059 0.396078 0.266667
v 0.512105 0.861322 -4.441379 0.294118 0.250980 0.176471
v 0.513804 0.857832 -4.440888 0.352941 0.301961 0.196078
v 0.513678 0.856904 -4.439055 0.411765 0.345098 0.219608
v 0.514534 0.854801 -4.439716 0.411765 0.345098 0.219608
v 0.510968 0.860643 -4.436504 0.466667 0.388235 0.235294
v 0.510349 0.862020 -4.433978 0.517647 0.431373 0.250980
v 0.511235 0.858346 -4.435221 0.513725 0.419608 0.254902
v 0.513220 0.855444 -4.436826 0.470588 0.392157 0.243137
v 0.512135 0.854924 -4.435436 0.501961 0.415686 0.266667
v 0.511018 0.870440 -4.429765 0.443137 0.388235 0.254902
v 0.508696 0.870005 -4.434234 0.427451 0.388235 0.278431
v 0.510212 0.863297 -4.432083 0.513725 0.431373 0.254902
v 0.510202 0.864789 -4.430432 0.462745 0.392157 0.239216
v 0.511353 0.868123 -4.427027 0.427451 0.364706 0.219608
v 0.510791 0.865795 -4.427435 0.349020 0.305882 0.200000
v 0.510218 0.860817 -4.431857 0.556863 0.462745 0.262745
v 0.510105 0.858799 -4.432085 0.533333 0.447059 0.254902
v 0.510399 0.859867 -4.430660 0.568627 0.482353 0.278431
v 0.510176 0.858589 -4.430748 0.529412 0.454902 0.266667
v 0.511171 0.856377 -4.434391 0.509804 0.423529 0.278431
v 0.510790 0.856184 -4.433980 0.501961 0.423529 0.294118
v 0.510359 0.854968 -4.433070 0.466667 0.427451 0.352941
v 0.511897 0.851961 -4.434417 0.474510 0.396078 0.250980
v 0.509661 0.856049 -4.432072 0.509804 0.423529 0.258824
v 0.509702 0.854816 -4.432442 0.466667 0.415686 0.317647
v 0.509983 0.857309 -4.432083 0.521569 0.427451 0.235294
v 0.509878 0.857315 -4.430905 0.509804 0.431373 0.247059
v 0.509687 0.856071 -4.429747 0.545098 0.466667 0.290196
v 0.510592 0.863148 -4.426832 0.341176 0.298039 0.200000
v 0.510999 0.859808 -4.427164 0.552941 0.470588 0.298039
v 0.510838 0.858395 -4.427629 0.580392 0.490196 0.286275
v 0.510949 0.861092 -4.426445 0.458824 0.392157 0.239216
v 0.511076 0.863132 -4.424812 0.400000 0.341176 0.203922
v 0.511118 0.860614 -4.425048 0.505882 0.427451 0.254902
v 0.511089 0.857722 -4.425565 0.592157 0.501961 0.290196
v 0.510400 0.857450 -4.428754 0.560784 0.478431 0.282353
v 0.510227 0.856173 -4.428597 0.572549 0.494118 0.325490
v 0.510562 0.856337 -4.427485 0.580392 0.498039 0.317647
v 0.510341 0.855225 -4.427680 0.576471 0.501961 0.337255
v 0.510156 0.853535 -4.428003 0.603922 0.513725 0.305882
v 0.510803 0.855739 -4.426250 0.592157 0.505882 0.301961
v 0.511117 0.855290 -4.425061 0.607843 0.513725 0.298039
v 0.514495 0.851969 -4.438930 0.439216 0.364706 0.227451
v 0.513173 0.850701 -4.436483 0.450980 0.372549 0.231373
v 0.512076 0.849170 -4.434349 0.403922 0.341176 0.211765
v 0.513252 0.845893 -4.436811 0.415686 0.345098 0.219608
v 0.513928 0.845940 -4.439376 0.431373 0.356863 0.211765
v 0.512851 0.840479 -4.437963 0.403922 0.333333 0.188235
v 0.510577 0.851474 -4.427457 0.615686 0.537255 0.376471
v 0.511392 0.851707 -4.424480 0.568627 0.466667 0.227451
v 0.511591 0.869110 -4.425113 0.423529 0.360784 0.203922
v 0.512210 0.870846 -4.422787 0.407843 0.349020 0.192157
v 0.511670 0.868750 -4.422294 0.423529 0.349020 0.164706
v 0.512149 0.868458 -4.420463 0.454902 0.360784 0.160784
v 0.511328 0.864653 -4.423560 0.372549 0.317647 0.184314
v 0.510930 0.865779 -4.425022 0.329412 0.286275 0.196078
v 0.511625 0.865971 -4.422787 0.384314 0.321569 0.152941
v 0.511669 0.864793 -4.422787 0.400000 0.337255 0.176471
v 0.511510 0.867135 -4.422787 0.376471 0.317647 0.141176
v 0.512081 0.866217 -4.420332 0.474510 0.368627 0.152941
v 0.511825 0.867321 -4.420710 0.447059 0.352941 0.149020
v 0.512285 0.871072 -4.420512 0.388235 0.341176 0.184314
v 0.512935 0.872272 -4.418096 0.392157 0.341176 0.192157
v 0.513193 0.868679 -4.416977 0.470588 0.407843 0.305882
v 0.513229 0.866572 -4.416962 0.447059 0.407843 0.372549
v 0.512847 0.868603 -4.418132 0.470588 0.388235 0.235294
v 0.512946 0.866251 -4.418139 0.462745 0.392157 0.262745
v 0.513170 0.869697 -4.415849 0.513725 0.400000 0.184314
v 0.512452 0.864984 -4.419891 0.490196 0.392157 0.172549
v 0.511612 0.862411 -4.421910 0.498039 0.419608 0.215686
v 0.511179 0.859538 -4.422125 0.549020 0.470588 0.278431
v 0.512475 0.863019 -4.419606 0.513725 0.431373 0.215686
v 0.512034 0.861225 -4.419435 0.545098 0.466667 0.247059
v 0.511489 0.859178 -4.419394 0.505882 0.447059 0.254902
v 0.511198 0.856554 -4.424024 0.611765 0.509804 0.282353
v 0.511129 0.857425 -4.421764 0.529412 0.462745 0.274510
v 0.511252 0.857518 -4.419552 0.505882 0.427451 0.223529
v 0.513120 0.864488 -4.416218 0.447059 0.396078 0.250980
v 0.512900 0.863808 -4.418132 0.494118 0.423529 0.235294
v 0.512666 0.862534 -4.417788 0.490196 0.431373 0.247059
v 0.511503 0.859428 -4.418094 0.490196 0.431373 0.243137
v 0.512326 0.861406 -4.417711 0.486275 0.431373 0.243137
v 0.512637 0.863032 -4.414898 0.498039 0.439216 0.247059
v 0.511506 0.860006 -4.415148 0.505882 0.439216 0.243137
v 0.511981 0.861090 -4.415495 0.501961 0.439216 0.247059
v 0.511112 0.858726 -4.416310 0.486275 0.415686 0.227451
v 0.510988 0.857638 -4.416376 0.478431 0.407843 0.215686
v 0.511334 0.855303 -4.419472 0.529412 0.419608 0.176471
v 0.513049 0.871188 -4.415787 0.513725 0.400000 0.180392
v 0.513162 0.870019 -4.414223 0.513725 0.411765 0.211765
v 0.513249 0.872822 -4.410575 0.407843 0.360784 0.215686
v 0.513120 0.869043 -4.412702 0.478431 0.403922 0.231373
v 0.513311 0.866906 -4.415845 0.443137 0.400000 0.329412
v 0.513135 0.865299 -4.414438 0.443137 0.392157 0.239216
v 0.512613 0.866801 -4.410347 0.482353 0.427451 0.250980
v 0.512547 0.864416 -4.412643 0.509804 0.443137 0.247059
v 0.512407 0.870670 -4.406320 0.517647 0.439216 0.239216
v 0.512596 0.869345 -4.408912 0.447059 0.392157 0.235294
v 0.512113 0.863043 -4.411213 0.494118 0.435294 0.254902
v 0.512367 0.867086 -4.407015 0.490196 0.435294 0.278431
v 0.512002 0.861991 -4.413234 0.521569 0.454902 0.250980
v 0.511739 0.860446 -4.413218 0.513725 0.443137 0.254902
v 0.511223 0.858762 -4.414683 0.470588 0.400000 0.219608
v 0.511944 0.861432 -4.410683 0.474510 0.415686 0.239216
v 0.511774 0.859547 -4.412589 0.470588 0.403922 0.235294
v 0.511135 0.857553 -4.414653 0.400000 0.345098 0.188235
v 0.511363 0.855256 -4.414974 0.333333 0.286275 0.164706
v 0.511513 0.857025 -4.413372 0.356863 0.305882 0.172549
v 0.511347 0.852824 -4.415301 0.419608 0.352941 0.192157
v 0.511456 0.855246 -4.413491 0.333333 0.286275 0.164706
v 0.511965 0.857647 -4.411501 0.380392 0.325490 0.188235
v 0.511797 0.856124 -4.411242 0.372549 0.321569 0.188235
v 0.511273 0.854458 -4.412788 0.364706 0.313725 0.180392
v 0.511094 0.854041 -4.411214 0.462745 0.396078 0.223529
v 0.511994 0.857458 -4.410034 0.423529 0.360784 0.215686
v 0.511790 0.860782 -4.406337 0.423529 0.368627 0.219608
v 0.511449 0.858812 -4.406479 0.419608 0.352941 0.192157
v 0.511725 0.857522 -4.408504 0.443137 0.372549 0.223529
v 0.511316 0.854848 -4.409993 0.435294 0.380392 0.254902
v 0.510693 0.854506 -4.408819 0.439216 0.380392 0.239216
v 0.510966 0.856333 -4.407701 0.435294 0.360784 0.203922
v 0.511469 0.853561 -4.423577 0.560784 0.478431 0.266667
v 0.511449 0.851681 -4.422787 0.564706 0.462745 0.235294
v 0.511520 0.849320 -4.422787 0.541176 0.454902 0.286275
v 0.511352 0.851645 -4.420667 0.549020 0.447059 0.223529
v 0.511625 0.849551 -4.418530 0.494118 0.407843 0.223529
v 0.511349 0.847064 -4.422762 0.517647 0.431373 0.262745
v 0.511544 0.846468 -4.420568 0.498039 0.411765 0.231373
v 0.511141 0.849133 -4.415773 0.435294 0.360784 0.196078
v 0.510790 0.851576 -4.413421 0.435294 0.364706 0.192157
v 0.510248 0.852446 -4.411013 0.505882 0.411765 0.200000
v 0.516921 0.821828 -4.421379 0.419608 0.345098 0.180392
v 0.517758 0.817407 -4.416264 0.411765 0.341176 0.184314
v 0.512343 0.870978 -4.402373 0.372549 0.313725 0.184314
v 0.512526 0.869835 -4.399957 0.333333 0.274510 0.156863
v 0.512579 0.867383 -4.400342 0.376471 0.313725 0.180392
v 0.512461 0.866100 -4.400682 0.423529 0.349020 0.176471
v 0.512196 0.865658 -4.405390 0.431373 0.372549 0.227451
v 0.511913 0.864141 -4.402755 0.447059 0.372549 0.184314
v 0.512929 0.868958 -4.396884 0.494118 0.396078 0.227451
v 0.512897 0.866319 -4.398035 0.447059 0.380392 0.227451
v 0.512938 0.865021 -4.397202 0.450980 0.384314 0.247059
v 0.512670 0.863894 -4.397269 0.439216 0.364706 0.215686
v 0.512298 0.865049 -4.400123 0.403922 0.337255 0.164706
v 0.511723 0.863634 -4.400205 0.364706 0.298039 0.137255
v 0.511868 0.863172 -4.404662 0.470588 0.392157 0.203922
v 0.510947 0.860081 -4.403566 0.333333 0.278431 0.141176
v 0.510315 0.858714 -4.403290 0.298039 0.247059 0.121569
v 0.511396 0.861594 -4.403533 0.360784 0.301961 0.152941
v 0.511452 0.862898 -4.401985 0.380392 0.313725 0.149020
v 0.510129 0.859064 -4.401753 0.290196 0.239216 0.125490
v 0.510631 0.857592 -4.405691 0.364706 0.301961 0.156863
v 0.509531 0.856034 -4.405462 0.380392 0.313725 0.152941
v 0.509350 0.856658 -4.404239 0.384314 0.309804 0.145098
v 0.509345 0.857208 -4.403074 0.337255 0.274510 0.137255
v 0.510794 0.861423 -4.400670 0.282353 0.231373 0.117647
v 0.511363 0.862442 -4.399199 0.345098 0.278431 0.137255
v 0.509671 0.857958 -4.400656 0.305882 0.262745 0.164706
v 0.510592 0.860398 -4.399469 0.313725 0.270588 0.172549
v 0.511403 0.861223 -4.397818 0.368627 0.321569 0.219608
v 0.511222 0.859628 -4.397412 0.478431 0.431373 0.321569
v 0.510303 0.857771 -4.398303 0.447059 0.400000 0.298039
v 0.508927 0.856217 -4.402759 0.329412 0.274510 0.141176
v 0.509559 0.856475 -4.399450 0.333333 0.294118 0.203922
v 0.510849 0.856609 -4.397071 0.439216 0.392157 0.301961
v 0.509847 0.855186 -4.398377 0.376471 0.329412 0.227451
v 0.510176 0.853859 -4.397219 0.400000 0.352941 0.250980
v 0.513099 0.871409 -4.396727 0.411765 0.337255 0.184314
v 0.513852 0.872884 -4.394136 0.494118 0.415686 0.250980
v 0.514394 0.871339 -4.392322 0.552941 0.482353 0.321569
v 0.514697 0.869114 -4.391546 0.541176 0.478431 0.349020
v 0.513870 0.867826 -4.393548 0.494118 0.439216 0.321569
v 0.513305 0.867135 -4.395493 0.466667 0.403922 0.286275
v 0.513026 0.863738 -4.395691 0.431373 0.368627 0.239216
v 0.513542 0.865889 -4.393924 0.462745 0.411765 0.309804
v 0.513874 0.864934 -4.392352 0.592157 0.533333 0.403922
v 0.515182 0.872664 -4.388633 0.541176 0.486275 0.349020
v 0.515445 0.871551 -4.387598 0.545098 0.490196 0.352941
v 0.515380 0.869092 -4.389269 0.568627 0.501961 0.337255
v 0.515030 0.867495 -4.390368 0.596078 0.529412 0.376471
v 0.514447 0.865168 -4.390442 0.647059 0.580392 0.439216
v 0.515323 0.867427 -4.389092 0.607843 0.529412 0.337255
v 0.514091 0.862374 -4.387703 0.623529 0.541176 0.325490
v 0.513154 0.862577 -4.394469 0.462745 0.415686 0.313725
v 0.511990 0.860716 -4.396012 0.466667 0.415686 0.298039
v 0.512221 0.859915 -4.394607 0.564706 0.505882 0.384314
v 0.512171 0.859150 -4.393355 0.556863 0.494118 0.356863
v 0.511661 0.857398 -4.394913 0.431373 0.388235 0.282353
v 0.511332 0.856604 -4.395981 0.419608 0.376471 0.286275
v 0.511564 0.857248 -4.393679 0.466667 0.400000 0.247059
v 0.509997 0.854910 -4.390670 0.513725 0.419608 0.235294
v 0.513275 0.861530 -4.391851 0.521569 0.474510 0.368627
v 0.513843 0.863200 -4.391303 0.615686 0.552941 0.407843
v 0.512684 0.859823 -4.389798 0.588235 0.545098 0.415686
v 0.511214 0.858056 -4.386810 0.572549 0.525490 0.411765
v 0.510995 0.856611 -4.391886 0.513725 0.423529 0.239216
v 0.511500 0.857689 -4.391419 0.521569 0.439216 0.262745
v 0.509970 0.855988 -4.385538 0.505882 0.415686 0.239216
v 0.510864 0.854874 -4.394821 0.513725 0.454902 0.341176
v 0.509764 0.852193 -4.393336 0.431373 0.360784 0.215686
v 0.515658 0.872642 -4.386759 0.525490 0.474510 0.372549
v 0.515787 0.871654 -4.385101 0.560784 0.482353 0.286275
v 0.516466 0.872910 -4.384483 0.509804 0.447059 0.290196
v 0.515889 0.870448 -4.382634 0.549020 0.474510 0.278431
v 0.518532 0.874199 -4.377662 0.600000 0.517647 0.349020
v 0.517363 0.871774 -4.378861 0.619608 0.552941 0.392157
v 0.515917 0.868509 -4.379829 0.537255 0.450980 0.258824
v 0.515573 0.870551 -4.386073 0.564706 0.490196 0.294118
v 0.515590 0.869911 -4.384195 0.549020 0.474510 0.278431
v 0.515529 0.867977 -4.387862 0.600000 0.517647 0.309804
v 0.515322 0.867985 -4.383380 0.486275 0.415686 0.254902
v 0.514842 0.865967 -4.383788 0.454902 0.392157 0.239216
v 0.514510 0.864445 -4.383325 0.501961 0.435294 0.239216
v 0.515515 0.868020 -4.381533 0.462745 0.400000 0.247059
v 0.515043 0.864694 -4.380644 0.439216 0.376471 0.231373
v 0.515583 0.866785 -4.378477 0.564706 0.478431 0.290196
v 0.515394 0.864840 -4.375156 0.588235 0.505882 0.294118
v 0.513886 0.861980 -4.385048 0.580392 0.541176 0.407843
v 0.513218 0.860766 -4.385881 0.623529 0.588235 0.490196
v 0.512203 0.859274 -4.385568 0.611765 0.580392 0.482353
v 0.511612 0.857874 -4.383567 0.576471 0.525490 0.384314
v 0.510749 0.857127 -4.384408 0.552941 0.486275 0.317647
v 0.513906 0.861654 -4.381867 0.552941 0.490196 0.325490
v 0.513413 0.860384 -4.382770 0.592157 0.537255 0.415686
v 0.513516 0.860078 -4.380385 0.584314 0.529412 0.415686
v 0.514525 0.862725 -4.379570 0.545098 0.466667 0.266667
v 0.514370 0.862370 -4.378021 0.556863 0.490196 0.313725
v 0.513491 0.860316 -4.378630 0.537255 0.486275 0.352941
v 0.512696 0.858863 -4.382358 0.607843 0.568627 0.478431
v 0.512933 0.858986 -4.380447 0.592157 0.549020 0.458824
v 0.511633 0.857488 -4.381678 0.580392 0.541176 0.447059
v 0.509810 0.855875 -4.382824 0.458824 0.400000 0.274510
v 0.510876 0.856893 -4.378908 0.458824 0.411765 0.305882
v 0.509886 0.855799 -4.381205 0.454902 0.411765 0.313725
v 0.517035 0.869860 -4.376793 0.650980 0.541176 0.282353
v 0.518049 0.871435 -4.375602 0.643137 0.529412 0.270588
v 0.518087 0.871219 -4.374012 0.619608 0.501961 0.243137
v 0.516326 0.868369 -4.376860 0.635294 0.537255 0.278431
v 0.516616 0.868194 -4.373871 0.611765 0.513725 0.274510
v 0.517614 0.869971 -4.373323 0.611765 0.505882 0.262745
v 0.518978 0.871794 -4.371160 0.549020 0.447059 0.231373
v 0.517935 0.868831 -4.370230 0.603922 0.525490 0.376471
v 0.517248 0.866989 -4.370274 0.556863 0.498039 0.349020
v 0.515242 0.864186 -4.374839 0.549020 0.474510 0.274510
v 0.515840 0.865382 -4.373250 0.576471 0.498039 0.294118
v 0.513406 0.860986 -4.376437 0.474510 0.411765 0.247059
v 0.513986 0.862018 -4.375928 0.498039 0.431373 0.254902
v 0.514594 0.862972 -4.374736 0.490196 0.423529 0.247059
v 0.513426 0.861583 -4.373965 0.470588 0.407843 0.239216
v 0.512599 0.858964 -4.378397 0.521569 0.466667 0.325490
v 0.512276 0.860168 -4.375110 0.427451 0.360784 0.176471
v 0.511311 0.858955 -4.375413 0.392157 0.321569 0.164706
v 0.511756 0.860160 -4.373390 0.427451 0.360784 0.192157
v 0.511467 0.858017 -4.377525 0.458824 0.407843 0.282353
v 0.510006 0.856045 -4.377288 0.396078 0.329412 0.188235
v 0.509548 0.856177 -4.375552 0.396078 0.329412 0.196078
v 0.515137 0.863293 -4.371881 0.556863 0.486275 0.309804
v 0.514203 0.862353 -4.373112 0.486275 0.427451 0.286275
v 0.514966 0.863227 -4.368544 0.584314 0.529412 0.392157
v 0.514131 0.862286 -4.369007 0.568627 0.517647 0.384314
v 0.511455 0.859665 -4.370280 0.462745 0.396078 0.247059
v 0.511918 0.860317 -4.368739 0.494118 0.435294 0.294118
v 0.509588 0.856670 -4.373965 0.396078 0.325490 0.200000
v 0.509517 0.856609 -4.371401 0.325490 0.274510 0.156863
v 0.509382 0.857081 -4.368537 0.419608 0.352941 0.200000
v 0.517378 0.820257 -4.391437 0.443137 0.376471 0.215686
v 0.521390 0.875156 -4.367029 0.607843 0.509804 0.266667
v 0.519394 0.871371 -4.368149 0.596078 0.490196 0.258824
v 0.518637 0.869307 -4.367671 0.631373 0.552941 0.356863
v 0.519498 0.870926 -4.365143 0.615686 0.552941 0.396078
v 0.517739 0.867320 -4.367805 0.588235 0.529412 0.364706
v 0.517736 0.868045 -4.361916 0.509804 0.470588 0.380392
v 0.521621 0.875207 -4.363403 0.533333 0.458824 0.266667
v 0.521008 0.873728 -4.361992 0.603922 0.513725 0.290196
v 0.521592 0.873930 -4.360049 0.533333 0.462745 0.301961
v 0.520495 0.872397 -4.360209 0.545098 0.478431 0.309804
v 0.519042 0.870413 -4.362142 0.513725 0.474510 0.380392
v 0.518177 0.869235 -4.360498 0.450980 0.403922 0.286275
v 0.515978 0.864713 -4.370811 0.592157 0.525490 0.376471
v 0.516177 0.865119 -4.363416 0.466667 0.407843 0.254902
v 0.515269 0.864305 -4.360584 0.290196 0.247059 0.156863
v 0.514513 0.862555 -4.366320 0.501961 0.450980 0.313725
v 0.512405 0.860437 -4.365795 0.454902 0.411765 0.305882
v 0.514499 0.862852 -4.362976 0.345098 0.305882 0.223529
v 0.511340 0.859000 -4.365911 0.435294 0.380392 0.274510
v 0.510637 0.858578 -4.368227 0.431373 0.360784 0.207843
v 0.510434 0.857789 -4.365598 0.427451 0.368627 0.247059
v 0.509456 0.856984 -4.366316 0.470588 0.396078 0.231373
v 0.511254 0.858790 -4.365357 0.423529 0.372549 0.266667
v 0.512281 0.860363 -4.364132 0.400000 0.356863 0.274510
v 0.513337 0.862278 -4.360000 0.325490 0.270588 0.168627
v 0.510870 0.858869 -4.361537 0.431373 0.368627 0.231373
v 0.509456 0.856995 -4.364149 0.478431 0.411765 0.286275
v 0.509130 0.857299 -4.360520 0.482353 0.411765 0.258824
v 0.521618 0.873785 -4.358821 0.482353 0.423529 0.286275
v 0.519518 0.871259 -4.359407 0.525490 0.474510 0.360784
v 0.520412 0.872630 -4.357629 0.450980 0.392157 0.270588
v 0.521457 0.873980 -4.357616 0.462745 0.403922 0.254902
v 0.518367 0.869984 -4.359249 0.466667 0.415686 0.305882
v 0.519153 0.872347 -4.354525 0.450980 0.396078 0.258824
v 0.518530 0.871015 -4.356766 0.384314 0.337255 0.235294
v 0.516710 0.868982 -4.356775 0.329412 0.282353 0.172549
v 0.520010 0.873528 -4.354349 0.454902 0.400000 0.254902
v 0.517961 0.872041 -4.352110 0.490196 0.427451 0.266667
v 0.516791 0.869712 -4.354021 0.403922 0.341176 0.215686
v 0.519529 0.874567 -4.351873 0.525490 0.450980 0.278431
v 0.518912 0.874016 -4.350716 0.494118 0.431373 0.274510
v 0.516902 0.870766 -4.351845 0.478431 0.423529 0.286275
v 0.516764 0.870835 -4.350222 0.494118 0.450980 0.325490
v 0.516060 0.865566 -4.360461 0.356863 0.298039 0.164706
v 0.513867 0.863709 -4.357959 0.290196 0.243137 0.141176
v 0.516240 0.867797 -4.357633 0.329412 0.274510 0.156863
v 0.514692 0.865709 -4.356519 0.301961 0.247059 0.121569
v 0.514603 0.866206 -4.353868 0.352941 0.298039 0.172549
v 0.512915 0.863622 -4.350636 0.364706 0.309804 0.196078
v 0.512979 0.862697 -4.356760 0.380392 0.321569 0.184314
v 0.511993 0.861301 -4.356286 0.439216 0.380392 0.243137
v 0.509448 0.858691 -4.355244 0.447059 0.392157 0.262745
v 0.512703 0.862663 -4.353112 0.372549 0.333333 0.247059
v 0.511966 0.861573 -4.353798 0.360784 0.325490 0.250980
v 0.511967 0.862378 -4.350284 0.325490 0.274510 0.164706
v 0.509948 0.859648 -4.352227 0.349020 0.298039 0.180392
v 0.519057 0.874303 -4.349212 0.478431 0.415686 0.262745
v 0.517845 0.872223 -4.350474 0.419608 0.380392 0.258824
v 0.518128 0.871990 -4.347366 0.494118 0.450980 0.329412
v 0.517213 0.870727 -4.347235 0.568627 0.529412 0.427451
v 0.515893 0.869488 -4.349607 0.560784 0.517647 0.403922
v 0.519105 0.873972 -4.346331 0.501961 0.431373 0.258824
v 0.518052 0.872035 -4.345698 0.478431 0.431373 0.305882
v 0.518917 0.874264 -4.344195 0.494118 0.411765 0.219608
v 0.517143 0.870835 -4.345534 0.552941 0.505882 0.384314
v 0.517045 0.872605 -4.341550 0.458824 0.396078 0.266667
v 0.515976 0.870349 -4.341869 0.474510 0.423529 0.294118
v 0.514836 0.868089 -4.347537 0.462745 0.423529 0.325490
v 0.515124 0.868356 -4.350254 0.537255 0.486275 0.345098
v 0.513747 0.866136 -4.349261 0.450980 0.396078 0.270588
v 0.512584 0.864722 -4.347145 0.447059 0.376471 0.231373
v 0.513484 0.866255 -4.346959 0.443137 0.384314 0.262745
v 0.511658 0.863812 -4.345462 0.458824 0.380392 0.215686
v 0.515880 0.869475 -4.344359 0.501961 0.447059 0.309804
v 0.515145 0.869058 -4.341142 0.458824 0.407843 0.270588
v 0.514987 0.868241 -4.345733 0.458824 0.407843 0.282353
v 0.513807 0.867190 -4.340914 0.423529 0.368627 0.243137
v 0.512118 0.864915 -4.342765 0.388235 0.329412 0.207843
v 0.510245 0.860846 -4.349339 0.321569 0.274510 0.168627
v 0.508284 0.858423 -4.348807 0.270588 0.235294 0.141176
v 0.510628 0.862257 -4.346310 0.380392 0.317647 0.168627
v 0.509068 0.860578 -4.346557 0.317647 0.278431 0.164706
v 0.508598 0.860130 -4.345410 0.317647 0.274510 0.160784
v 0.509907 0.861851 -4.344461 0.380392 0.321569 0.192157
v 0.509173 0.860819 -4.343147 0.396078 0.337255 0.196078
v 0.508712 0.859888 -4.342041 0.423529 0.352941 0.200000
v 0.516493 0.872328 -4.340063 0.443137 0.392157 0.262745
v 0.515063 0.870234 -4.337681 0.482353 0.431373 0.286275
v 0.512547 0.865685 -4.339122 0.482353 0.415686 0.282353
v 0.513464 0.867827 -4.336340 0.486275 0.419608 0.254902
v 0.515215 0.871317 -4.334982 0.529412 0.458824 0.274510
v 0.514211 0.869293 -4.334617 0.478431 0.415686 0.247059
v 0.513804 0.870491 -4.329231 0.517647 0.443137 0.262745
v 0.512582 0.867101 -4.334513 0.498039 0.419608 0.231373
v 0.511937 0.867191 -4.330150 0.462745 0.411765 0.262745
v 0.510784 0.863331 -4.336389 0.407843 0.352941 0.211765
v 0.510803 0.863077 -4.338790 0.478431 0.419608 0.298039
v 0.510307 0.862648 -4.342070 0.447059 0.368627 0.235294
v 0.508549 0.859699 -4.340200 0.435294 0.360784 0.196078
v 0.509887 0.861483 -4.338143 0.462745 0.396078 0.239216
v 0.508661 0.859619 -4.337426 0.435294 0.360784 0.180392
v 0.510464 0.863217 -4.333377 0.443137 0.376471 0.227451
v 0.508416 0.859660 -4.333400 0.443137 0.388235 0.282353
v 0.513100 0.868768 -4.330904 0.490196 0.423529 0.254902
v 0.513429 0.871943 -4.325590 0.501961 0.427451 0.243137
v 0.512148 0.867968 -4.327943 0.541176 0.474510 0.282353
v 0.512795 0.869706 -4.326464 0.576471 0.498039 0.294118
v 0.509971 0.863232 -4.330745 0.478431 0.431373 0.329412
v 0.509640 0.862912 -4.328462 0.494118 0.450980 0.376471
v 0.513443 0.871238 -4.326633 0.501961 0.431373 0.247059
v 0.512844 0.869824 -4.325091 0.568627 0.501961 0.345098
v 0.513152 0.872714 -4.323300 0.521569 0.427451 0.223529
v 0.513067 0.870987 -4.323865 0.541176 0.470588 0.313725
v 0.512970 0.869850 -4.323545 0.552941 0.490196 0.352941
v 0.512192 0.868239 -4.326057 0.568627 0.505882 0.352941
v 0.510727 0.865154 -4.328177 0.498039 0.454902 0.345098
v 0.511325 0.865750 -4.323389 0.549020 0.482353 0.317647
v 0.508623 0.861269 -4.330302 0.407843 0.349020 0.231373
v 0.509418 0.861715 -4.324292 0.545098 0.494118 0.352941
v 0.508443 0.861131 -4.327046 0.509804 0.458824 0.341176
v 0.508722 0.860782 -4.324807 0.560784 0.501961 0.352941
v 0.510370 0.863286 -4.323420 0.513725 0.447059 0.282353
v 0.508667 0.859991 -4.322829 0.560784 0.505882 0.341176
v 0.512867 0.872079 -4.319936 0.592157 0.486275 0.254902
v 0.512663 0.868505 -4.322340 0.545098 0.486275 0.325490
v 0.512866 0.869759 -4.321137 0.576471 0.486275 0.239216
v 0.512677 0.870373 -4.318440 0.592157 0.490196 0.254902
v 0.510006 0.862531 -4.321540 0.537255 0.478431 0.329412
v 0.511054 0.865447 -4.320727 0.517647 0.450980 0.262745
v 0.509712 0.863573 -4.317110 0.603922 0.509804 0.301961
v 0.513211 0.872644 -4.317058 0.588235 0.482353 0.262745
v 0.513325 0.871707 -4.315987 0.568627 0.474510 0.247059
v 0.512684 0.870003 -4.316689 0.584314 0.494118 0.266667
v 0.512222 0.868456 -4.317711 0.603922 0.517647 0.282353
v 0.513597 0.871473 -4.314655 0.611765 0.509804 0.262745
v 0.514296 0.873122 -4.313567 0.611765 0.501961 0.266667
v 0.512333 0.868498 -4.314366 0.627451 0.537255 0.298039
v 0.513275 0.870296 -4.313611 0.603922 0.509804 0.274510
v 0.511622 0.867330 -4.315631 0.647059 0.552941 0.305882
v 0.511849 0.867246 -4.312953 0.596078 0.517647 0.313725
v 0.510537 0.865495 -4.316028 0.623529 0.541176 0.341176
v 0.510325 0.865223 -4.313101 0.643137 0.576471 0.431373
v 0.510145 0.865000 -4.313950 0.639216 0.564706 0.407843
v 0.508058 0.858902 -4.321681 0.552941 0.486275 0.313725
v 0.508861 0.860834 -4.319809 0.541176 0.478431 0.313725
v 0.508309 0.862281 -4.312198 0.552941 0.470588 0.243137
v 0.514928 0.871697 -4.311115 0.576471 0.478431 0.266667
v 0.516671 0.873083 -4.308913 0.545098 0.466667 0.290196
v 0.516849 0.872602 -4.307737 0.396078 0.349020 0.235294
v 0.515686 0.871077 -4.307779 0.388235 0.337255 0.223529
v 0.516755 0.872830 -4.306520 0.392157 0.345098 0.239216
v 0.515613 0.872743 -4.305010 0.447059 0.384314 0.247059
v 0.514446 0.872442 -4.312410 0.549020 0.458824 0.254902
v 0.513793 0.870782 -4.312463 0.482353 0.419608 0.239216
v 0.512821 0.868573 -4.311995 0.596078 0.517647 0.305882
v 0.515476 0.871565 -4.309827 0.592157 0.490196 0.270588
v 0.513816 0.869245 -4.310353 0.580392 0.470588 0.235294
v 0.514683 0.869939 -4.308915 0.454902 0.384314 0.227451
v 0.512411 0.867275 -4.310138 0.549020 0.470588 0.270588
v 0.511230 0.865881 -4.310683 0.615686 0.541176 0.364706
v 0.508175 0.862262 -4.309842 0.529412 0.439216 0.196078
v 0.513251 0.868175 -4.307315 0.501961 0.427451 0.247059
v 0.515756 0.871572 -4.306485 0.443137 0.380392 0.243137
v 0.513873 0.869129 -4.306620 0.458824 0.396078 0.254902
v 0.514976 0.872620 -4.304260 0.435294 0.372549 0.239216
v 0.514547 0.871304 -4.304367 0.498039 0.431373 0.270588
v 0.513561 0.869126 -4.305445 0.458824 0.400000 0.250980
v 0.512942 0.868925 -4.304264 0.454902 0.396078 0.235294
v 0.512264 0.866830 -4.305379 0.501961 0.439216 0.298039
v 0.512096 0.867230 -4.304268 0.494118 0.431373 0.274510
v 0.512331 0.866980 -4.307950 0.545098 0.462745 0.262745
v 0.511361 0.865751 -4.306760 0.627451 0.556863 0.403922
v 0.510135 0.864707 -4.308095 0.615686 0.521569 0.290196
v 0.508817 0.863006 -4.307850 0.564706 0.474510 0.219608
v 0.511665 0.865980 -4.305422 0.592157 0.529412 0.423529
v 0.511112 0.865652 -4.304125 0.588235 0.517647 0.388235
v 0.510211 0.864586 -4.304437 0.635294 0.552941 0.400000
v 0.508647 0.863020 -4.305451 0.588235 0.498039 0.290196
v 0.509242 0.863284 -4.304113 0.552941 0.462745 0.262745
v 0.513489 0.871097 -4.303370 0.443137 0.384314 0.239216
v 0.513309 0.872271 -4.302934 0.447059 0.388235 0.247059
v 0.511380 0.871164 -4.301980 0.407843 0.360784 0.235294
v 0.512407 0.870888 -4.302738 0.415686 0.364706 0.231373
v 0.512661 0.869781 -4.303312 0.447059 0.388235 0.227451
v 0.511841 0.868341 -4.302918 0.509804 0.439216 0.247059
v 0.510796 0.868241 -4.301900 0.447059 0.388235 0.239216
v 0.509398 0.870784 -4.301153 0.403922 0.356863 0.235294
v 0.507317 0.869890 -4.300629 0.396078 0.352941 0.239216
v 0.509672 0.868417 -4.301446 0.403922 0.352941 0.227451
v 0.508126 0.868611 -4.300923 0.396078 0.349020 0.231373
v 0.507446 0.866555 -4.300391 0.454902 0.392157 0.250980
v 0.511246 0.866663 -4.303095 0.537255 0.466667 0.301961
v 0.510856 0.866996 -4.302330 0.513725 0.443137 0.278431
v 0.510130 0.865592 -4.301869 0.564706 0.478431 0.298039
v 0.510308 0.864429 -4.303122 0.607843 0.517647 0.333333
v 0.509680 0.863184 -4.303098 0.576471 0.490196 0.282353
v 0.509726 0.863215 -4.301924 0.560784 0.478431 0.278431
v 0.509719 0.866756 -4.301414 0.494118 0.411765 0.250980
v 0.508612 0.866480 -4.300808 0.494118 0.415686 0.247059
v 0.507820 0.864483 -4.300233 0.517647 0.443137 0.266667
v 0.509010 0.864252 -4.300823 0.505882 0.439216 0.262745
v 0.509090 0.862986 -4.300796 0.517647 0.447059 0.270588
v 0.508167 0.862864 -4.300251 0.490196 0.431373 0.274510
v 0.509416 0.862531 -4.301934 0.549020 0.466667 0.274510
v 0.508867 0.861824 -4.300774 0.525490 0.450980 0.274510
v 0.508774 0.860532 -4.301954 0.529412 0.447059 0.270588
v 0.508691 0.860577 -4.300757 0.521569 0.443137 0.262745
v 0.508408 0.861727 -4.300404 0.517647 0.447059 0.274510
v 0.511673 0.846719 -4.488111 0.505882 0.470588 0.388235
v 0.513144 0.839529 -4.480728 0.501961 0.466667 0.403922
v 0.507773 0.864725 -4.471592 0.239216 0.235294 0.223529
v 0.514020 0.835515 -4.474544 0.262745 0.200000 0.105882
v 0.514064 0.834916 -4.472847 0.227451 0.184314 0.109804
v 0.514297 0.833961 -4.471345 0.239216 0.207843 0.125490
v 0.514526 0.832371 -4.470595 0.250980 0.219608 0.133333
v 0.514904 0.831059 -4.470350 0.270588 0.235294 0.149020
v 0.515334 0.828882 -4.468599 0.454902 0.403922 0.298039
v 0.515790 0.828896 -4.467009 0.490196 0.427451 0.270588
v 0.515342 0.826444 -4.464601 0.568627 0.482353 0.274510
v 0.515842 0.826753 -4.458292 0.509804 0.435294 0.243137
v 0.514888 0.830932 -4.452950 0.407843 0.337255 0.172549
v 0.515526 0.828188 -4.455412 0.447059 0.372549 0.203922
v 0.514399 0.833485 -4.450658 0.396078 0.325490 0.164706
v 0.511620 0.846280 -4.434334 0.368627 0.313725 0.207843
v 0.511908 0.844384 -4.434717 0.400000 0.341176 0.243137
v 0.513980 0.835674 -4.445503 0.345098 0.282353 0.156863
v 0.512564 0.842563 -4.436404 0.400000 0.337255 0.207843
v 0.511051 0.849225 -4.433291 0.392157 0.325490 0.200000
v 0.510567 0.851465 -4.432968 0.450980 0.372549 0.227451
v 0.511184 0.847507 -4.433572 0.364706 0.309804 0.200000
v 0.510980 0.849697 -4.425269 0.521569 0.462745 0.360784
v 0.510511 0.851609 -4.412385 0.498039 0.403922 0.200000
v 0.517038 0.822190 -4.434954 0.435294 0.356863 0.180392
v 0.517572 0.821960 -4.429113 0.435294 0.352941 0.176471
v 0.517113 0.818696 -4.408574 0.443137 0.364706 0.192157
v 0.517381 0.819825 -4.380942 0.427451 0.364706 0.219608
v 0.508168 0.862076 -4.307650 0.478431 0.403922 0.203922
v 0.508363 0.862026 -4.304180 0.596078 0.509804 0.298039
v 0.465938 0.484307 -4.070971 0.749020 0.631373 0.333333
v 0.459891 0.488278 -4.071702 0.772549 0.682353 0.435294
v 0.444001 0.492229 -4.070559 0.745098 0.631373 0.376471
v 0.445824 0.494651 -4.072629 0.752941 0.654902 0.407843
v 0.448108 0.492563 -4.071769 0.792157 0.682353 0.407843
v 0.520152 0.457992 -4.071825 0.725490 0.635294 0.400000
v 0.560724 0.436873 -4.071934 0.670588 0.572549 0.333333
v 0.562766 0.435119 -4.071702 0.650980 0.568627 0.356863
v 0.568878 0.428969 -4.071237 0.682353 0.588235 0.364706
v 0.548862 0.442806 -4.070204 0.658824 0.564706 0.341176
v 0.537678 0.450588 -4.071328 0.678431 0.584314 0.329412
v 0.541466 0.447723 -4.071396 0.678431 0.576471 0.317647
v 0.527759 0.455010 -4.071350 0.760784 0.678431 0.439216
v 0.532522 0.450905 -4.070803 0.733333 0.658824 0.435294
v 0.530369 0.453690 -4.071848 0.717647 0.631373 0.396078
v 0.527476 0.455953 -4.071889 0.768627 0.686275 0.439216
v 0.524763 0.456127 -4.071626 0.709804 0.635294 0.423529
v 0.522785 0.457788 -4.072455 0.717647 0.643137 0.427451
v 0.554277 0.442213 -4.072140 0.698039 0.588235 0.329412
v 0.550821 0.443547 -4.071482 0.678431 0.584314 0.349020
v 0.558545 0.438793 -4.072029 0.690196 0.576471 0.317647
v 0.556517 0.439953 -4.071652 0.709804 0.596078 0.345098
v 0.474885 0.480524 -4.071440 0.788235 0.654902 0.337255
v 0.479039 0.478165 -4.071942 0.780392 0.666667 0.372549
v 0.490376 0.471518 -4.071393 0.823529 0.752941 0.537255
v 0.486920 0.472013 -4.071174 0.772549 0.709804 0.505882
v 0.482024 0.475335 -4.071221 0.705882 0.627451 0.407843
v 0.484333 0.473375 -4.071131 0.776471 0.717647 0.501961
v 0.505253 0.465873 -4.071032 0.682353 0.592157 0.364706
v 0.512508 0.464034 -4.072928 0.690196 0.603922 0.368627
v 0.509084 0.467114 -4.073621 0.749020 0.662745 0.411765
v 0.502855 0.468903 -4.072850 0.729412 0.635294 0.376471
v 0.516913 0.460373 -4.071868 0.690196 0.607843 0.392157
v 0.471961 0.481839 -4.071554 0.749020 0.635294 0.337255
v 0.461318 0.485533 -4.070408 0.768627 0.678431 0.431373
v 0.454727 0.488630 -4.070914 0.827451 0.752941 0.490196
v 0.457978 0.485925 -4.069912 0.796078 0.709804 0.466667
v 0.463778 0.483571 -4.069629 0.733333 0.623529 0.341176
v 0.460019 0.482465 -4.067831 0.819608 0.709804 0.400000
v 0.457692 0.483499 -4.068200 0.858824 0.764706 0.490196
v 0.454074 0.481426 -4.066033 0.776471 0.686275 0.435294
v 0.448950 0.489913 -4.070086 0.800000 0.686275 0.415686
v 0.451694 0.488308 -4.069579 0.780392 0.690196 0.431373
v 0.446164 0.489358 -4.069055 0.725490 0.623529 0.372549
v 0.441501 0.494169 -4.071238 0.694118 0.588235 0.352941
v 0.438148 0.491703 -4.068563 0.678431 0.572549 0.321569
v 0.437015 0.494307 -4.070386 0.654902 0.552941 0.313725
v 0.435705 0.492294 -4.068513 0.678431 0.584314 0.356863
v 0.441172 0.488732 -4.067373 0.662745 0.564706 0.337255
v 0.436700 0.490304 -4.067095 0.674510 0.588235 0.352941
v 0.451843 0.484600 -4.067539 0.784314 0.717647 0.490196
v 0.454174 0.486050 -4.068922 0.854902 0.780392 0.529412
v 0.446898 0.482770 -4.064761 0.803922 0.694118 0.400000
v 0.448872 0.486307 -4.068004 0.854902 0.756863 0.490196
v 0.451625 0.479049 -4.063787 0.741176 0.635294 0.356863
v 0.450674 0.482547 -4.065781 0.819608 0.725490 0.458824
v 0.448137 0.480115 -4.063282 0.776471 0.670588 0.384314
v 0.444420 0.485439 -4.065578 0.800000 0.690196 0.396078
v 0.438213 0.486247 -4.064521 0.760784 0.650980 0.356863
v 0.439566 0.483338 -4.062683 0.800000 0.698039 0.403922
v 0.443268 0.482083 -4.063138 0.772549 0.658824 0.352941
v 0.444454 0.479395 -4.061807 0.807843 0.690196 0.364706
v 0.435984 0.483642 -4.061958 0.752941 0.658824 0.388235
v 0.444256 0.477582 -4.060268 0.784314 0.674510 0.372549
v 0.440313 0.480065 -4.060761 0.792157 0.698039 0.403922
v 0.559563 0.434852 -4.070132 0.686275 0.576471 0.337255
v 0.561449 0.431488 -4.068784 0.635294 0.533333 0.301961
v 0.566343 0.430082 -4.070657 0.603922 0.509804 0.301961
v 0.564121 0.430461 -4.069495 0.623529 0.521569 0.294118
v 0.562574 0.432252 -4.069834 0.635294 0.545098 0.329412
v 0.545117 0.443493 -4.070190 0.643137 0.556863 0.337255
v 0.542043 0.444884 -4.069754 0.760784 0.658824 0.376471
v 0.539099 0.446954 -4.069957 0.690196 0.592157 0.321569
v 0.543792 0.443591 -4.069801 0.682353 0.584314 0.333333
v 0.539743 0.442942 -4.067353 0.670588 0.584314 0.352941
v 0.535937 0.450920 -4.071139 0.721569 0.631373 0.368627
v 0.529501 0.451686 -4.070518 0.745098 0.666667 0.427451
v 0.526947 0.452162 -4.069798 0.768627 0.690196 0.454902
v 0.525537 0.454098 -4.070360 0.725490 0.643137 0.423529
v 0.524130 0.452959 -4.069448 0.713725 0.631373 0.407843
v 0.522365 0.455135 -4.070694 0.749020 0.662745 0.443137
v 0.520755 0.453299 -4.069031 0.694118 0.615686 0.415686
v 0.522946 0.451287 -4.067957 0.733333 0.639216 0.407843
v 0.525971 0.451213 -4.068906 0.733333 0.662745 0.447059
v 0.527870 0.449950 -4.068747 0.760784 0.686275 0.450980
v 0.527500 0.447756 -4.066973 0.772549 0.686275 0.447059
v 0.524400 0.449655 -4.067197 0.733333 0.650980 0.431373
v 0.518776 0.452010 -4.067668 0.678431 0.600000 0.396078
v 0.521095 0.448545 -4.065866 0.678431 0.596078 0.392157
v 0.519665 0.447577 -4.064737 0.666667 0.584314 0.384314
v 0.536195 0.447923 -4.069543 0.705882 0.619608 0.376471
v 0.535700 0.445289 -4.067563 0.705882 0.627451 0.388235
v 0.531441 0.446992 -4.067493 0.701961 0.611765 0.384314
v 0.533426 0.449448 -4.069913 0.752941 0.670588 0.431373
v 0.537916 0.441106 -4.065675 0.674510 0.576471 0.341176
v 0.534082 0.442102 -4.065396 0.698039 0.603922 0.356863
v 0.531240 0.440527 -4.063697 0.666667 0.580392 0.372549
v 0.526558 0.442720 -4.063632 0.788235 0.678431 0.415686
v 0.522065 0.446726 -4.064943 0.717647 0.619608 0.388235
v 0.523950 0.445799 -4.064855 0.725490 0.627451 0.396078
v 0.519989 0.445171 -4.062765 0.654902 0.568627 0.364706
v 0.521595 0.444688 -4.063030 0.658824 0.568627 0.356863
v 0.529153 0.444570 -4.065268 0.698039 0.615686 0.392157
v 0.530291 0.439468 -4.062742 0.666667 0.584314 0.380392
v 0.526772 0.440976 -4.062597 0.847059 0.713725 0.407843
v 0.520899 0.440541 -4.060186 0.682353 0.580392 0.349020
v 0.526151 0.439397 -4.061083 0.807843 0.686275 0.392157
v 0.523295 0.441465 -4.061454 0.694118 0.584314 0.341176
v 0.526054 0.438118 -4.060142 0.745098 0.635294 0.368627
v 0.549358 0.441310 -4.069403 0.619608 0.533333 0.333333
v 0.555299 0.439190 -4.070461 0.627451 0.529412 0.329412
v 0.557214 0.436119 -4.069847 0.666667 0.556863 0.317647
v 0.554439 0.437653 -4.069255 0.588235 0.505882 0.333333
v 0.551314 0.439759 -4.069153 0.611765 0.529412 0.345098
v 0.550939 0.436450 -4.067370 0.635294 0.545098 0.352941
v 0.546456 0.440929 -4.068578 0.666667 0.572549 0.356863
v 0.548092 0.438407 -4.067539 0.752941 0.631373 0.368627
v 0.543506 0.439986 -4.067104 0.674510 0.572549 0.329412
v 0.541827 0.441426 -4.067384 0.690196 0.580392 0.301961
v 0.541763 0.439393 -4.066172 0.701961 0.592157 0.321569
v 0.548166 0.436128 -4.066156 0.631373 0.533333 0.333333
v 0.546659 0.432899 -4.062881 0.670588 0.560784 0.337255
v 0.541919 0.436381 -4.064016 0.705882 0.600000 0.337255
v 0.540727 0.434509 -4.062410 0.729412 0.619608 0.345098
v 0.544231 0.433986 -4.062959 0.654902 0.560784 0.341176
v 0.558231 0.432225 -4.067435 0.564706 0.470588 0.274510
v 0.554377 0.435368 -4.067902 0.658824 0.560784 0.333333
v 0.560579 0.428252 -4.066576 0.631373 0.529412 0.305882
v 0.553533 0.432889 -4.065938 0.588235 0.501961 0.321569
v 0.553339 0.430399 -4.064119 0.600000 0.509804 0.321569
v 0.558306 0.430343 -4.066345 0.611765 0.505882 0.286275
v 0.552597 0.426995 -4.061744 0.631373 0.537255 0.329412
v 0.556907 0.428967 -4.064800 0.619608 0.509804 0.286275
v 0.550743 0.430629 -4.062942 0.607843 0.521569 0.325490
v 0.548954 0.429927 -4.061777 0.611765 0.525490 0.329412
v 0.544737 0.429429 -4.059973 0.643137 0.556863 0.345098
v 0.550175 0.428208 -4.061188 0.639216 0.545098 0.345098
v 0.550673 0.424839 -4.059226 0.607843 0.517647 0.313725
v 0.548145 0.427239 -4.059434 0.643137 0.556863 0.364706
v 0.545518 0.426135 -4.057602 0.643137 0.556863 0.341176
v 0.547444 0.424302 -4.056940 0.603922 0.517647 0.309804
v 0.538651 0.438257 -4.064088 0.658824 0.564706 0.325490
v 0.535247 0.439645 -4.064333 0.647059 0.564706 0.345098
v 0.534588 0.437415 -4.062448 0.701961 0.611765 0.368627
v 0.535471 0.435165 -4.061256 0.690196 0.603922 0.368627
v 0.537483 0.434926 -4.061711 0.635294 0.552941 0.329412
v 0.540868 0.433124 -4.061416 0.741176 0.631373 0.352941
v 0.538822 0.432325 -4.059813 0.709804 0.607843 0.356863
v 0.535986 0.431067 -4.057862 0.694118 0.607843 0.384314
v 0.531136 0.433688 -4.059104 0.749020 0.647059 0.388235
v 0.532785 0.433943 -4.059728 0.725490 0.631373 0.392157
v 0.534841 0.432484 -4.058698 0.725490 0.627451 0.380392
v 0.533935 0.431310 -4.057678 0.729412 0.639216 0.396078
v 0.532170 0.437461 -4.061945 0.698039 0.603922 0.376471
v 0.528208 0.438479 -4.061061 0.705882 0.611765 0.372549
v 0.532434 0.435729 -4.060969 0.694118 0.607843 0.368627
v 0.528404 0.437066 -4.060033 0.694118 0.596078 0.349020
v 0.523791 0.437398 -4.059251 0.650980 0.552941 0.321569
v 0.522481 0.436026 -4.057909 0.701961 0.596078 0.337255
v 0.525239 0.434593 -4.058366 0.639216 0.537255 0.309804
v 0.528595 0.433120 -4.057937 0.658824 0.560784 0.329412
v 0.527006 0.434197 -4.058350 0.674510 0.568627 0.333333
v 0.523049 0.433775 -4.056844 0.705882 0.592157 0.325490
v 0.530660 0.431327 -4.057396 0.666667 0.580392 0.356863
v 0.526086 0.431756 -4.056572 0.611765 0.525490 0.309804
v 0.524137 0.434461 -4.057939 0.666667 0.560784 0.317647
v 0.523530 0.431482 -4.055487 0.631373 0.529412 0.298039
v 0.526747 0.429861 -4.055561 0.694118 0.596078 0.352941
v 0.524010 0.429497 -4.054311 0.690196 0.600000 0.356863
v 0.542230 0.431313 -4.060530 0.670588 0.580392 0.337255
v 0.538909 0.430908 -4.058773 0.709804 0.611765 0.352941
v 0.540928 0.427756 -4.057747 0.701961 0.600000 0.349020
v 0.538520 0.429529 -4.057862 0.643137 0.560784 0.325490
v 0.535774 0.427764 -4.056333 0.670588 0.592157 0.380392
v 0.532404 0.429011 -4.056200 0.694118 0.615686 0.400000
v 0.538396 0.427332 -4.056970 0.650980 0.576471 0.345098
v 0.534558 0.427035 -4.055632 0.662745 0.588235 0.380392
v 0.542296 0.426584 -4.057281 0.764706 0.650980 0.376471
v 0.542543 0.422634 -4.054440 0.701961 0.607843 0.352941
v 0.541214 0.423957 -4.055092 0.666667 0.572549 0.321569
v 0.538115 0.425601 -4.055909 0.635294 0.552941 0.329412
v 0.535132 0.425246 -4.054555 0.682353 0.592157 0.364706
v 0.535399 0.423426 -4.053079 0.690196 0.607843 0.380392
v 0.531667 0.428232 -4.055550 0.717647 0.635294 0.407843
v 0.532714 0.425478 -4.053470 0.705882 0.619608 0.384314
v 0.528289 0.427580 -4.054249 0.776471 0.666667 0.396078
v 0.527976 0.425226 -4.052127 0.811765 0.709804 0.439216
v 0.526047 0.426359 -4.052303 0.733333 0.623529 0.364706
v 0.531106 0.426014 -4.053296 0.784314 0.682353 0.427451
v 0.532779 0.422601 -4.051492 0.760784 0.674510 0.427451
v 0.529173 0.422772 -4.050600 0.729412 0.639216 0.400000
v 0.534789 0.421156 -4.051139 0.690196 0.611765 0.368627
v 0.532212 0.420774 -4.049713 0.749020 0.658824 0.415686
v 0.526934 0.423010 -4.050024 0.698039 0.615686 0.388235
v 0.529587 0.420690 -4.048680 0.745098 0.654902 0.411765
v 0.526285 0.420503 -4.047312 0.756863 0.666667 0.423529
v 0.478680 0.476594 -4.070728 0.709804 0.607843 0.356863
v 0.476779 0.476025 -4.069285 0.745098 0.635294 0.368627
v 0.487384 0.469809 -4.069512 0.788235 0.717647 0.501961
v 0.474393 0.474946 -4.067428 0.725490 0.611765 0.337255
v 0.477624 0.473688 -4.067945 0.811765 0.717647 0.439216
v 0.481253 0.473403 -4.069183 0.701961 0.627451 0.407843
v 0.479292 0.470497 -4.066252 0.756863 0.670588 0.419608
v 0.485128 0.471005 -4.069654 0.760784 0.694118 0.482353
v 0.484302 0.468446 -4.067619 0.800000 0.729412 0.490196
v 0.479593 0.467819 -4.064488 0.713725 0.631373 0.372549
v 0.483888 0.467223 -4.066607 0.760784 0.690196 0.447059
v 0.507674 0.463022 -4.069573 0.623529 0.541176 0.329412
v 0.502594 0.466354 -4.070566 0.721569 0.623529 0.384314
v 0.497035 0.468445 -4.071162 0.745098 0.670588 0.458824
v 0.499751 0.466244 -4.070135 0.721569 0.643137 0.423529
v 0.503011 0.464809 -4.069502 0.686275 0.600000 0.368627
v 0.506083 0.464064 -4.069697 0.639216 0.556863 0.345098
v 0.501165 0.462863 -4.067807 0.654902 0.564706 0.349020
v 0.498939 0.463608 -4.067800 0.690196 0.607843 0.407843
v 0.497416 0.465583 -4.069439 0.643137 0.580392 0.396078
v 0.510586 0.461933 -4.070701 0.658824 0.568627 0.333333
v 0.511700 0.461420 -4.070865 0.698039 0.600000 0.352941
v 0.509683 0.459973 -4.068855 0.643137 0.552941 0.321569
v 0.514618 0.459193 -4.070153 0.658824 0.580392 0.380392
v 0.515664 0.457178 -4.069500 0.678431 0.592157 0.376471
v 0.512645 0.457554 -4.067989 0.635294 0.545098 0.325490
v 0.512619 0.459240 -4.069305 0.674510 0.588235 0.364706
v 0.510682 0.459203 -4.068649 0.654902 0.560784 0.329412
v 0.510174 0.456354 -4.066013 0.694118 0.596078 0.349020
v 0.511327 0.455971 -4.066195 0.670588 0.576471 0.345098
v 0.505058 0.460483 -4.066822 0.737255 0.631373 0.372549
v 0.506927 0.457179 -4.065770 0.729412 0.607843 0.325490
v 0.502314 0.457964 -4.064498 0.666667 0.576471 0.341176
v 0.507821 0.455717 -4.064973 0.725490 0.615686 0.337255
v 0.505198 0.456774 -4.064658 0.658824 0.556863 0.301961
v 0.507136 0.454176 -4.063687 0.729412 0.607843 0.329412
v 0.503475 0.454961 -4.062381 0.682353 0.584314 0.337255
v 0.500700 0.455889 -4.062204 0.713725 0.619608 0.368627
v 0.502658 0.454186 -4.061628 0.725490 0.611765 0.345098
v 0.495381 0.467508 -4.070014 0.733333 0.666667 0.470588
v 0.492467 0.468505 -4.069607 0.709804 0.650980 0.462745
v 0.493317 0.466530 -4.068190 0.752941 0.682353 0.470588
v 0.493670 0.464948 -4.067226 0.792157 0.705882 0.470588
v 0.490627 0.465690 -4.067137 0.756863 0.682353 0.450980
v 0.495679 0.463988 -4.067369 0.764706 0.682353 0.450980
v 0.487900 0.466854 -4.067194 0.768627 0.698039 0.470588
v 0.490237 0.464791 -4.066402 0.764706 0.682353 0.447059
v 0.494067 0.463204 -4.066192 0.784314 0.686275 0.423529
v 0.496572 0.462420 -4.066236 0.752941 0.658824 0.415686
v 0.498029 0.460996 -4.065149 0.788235 0.674510 0.400000
v 0.491274 0.462440 -4.064845 0.752941 0.658824 0.400000
v 0.489057 0.459706 -4.062094 0.784314 0.694118 0.450980
v 0.485188 0.467354 -4.067196 0.784314 0.713725 0.470588
v 0.486911 0.465000 -4.065315 0.874510 0.788235 0.525490
v 0.483576 0.465333 -4.064693 0.768627 0.678431 0.415686
v 0.480378 0.464896 -4.062514 0.768627 0.670588 0.388235
v 0.484607 0.462422 -4.062857 0.741176 0.670588 0.435294
v 0.498030 0.459242 -4.063849 0.678431 0.592157 0.372549
v 0.494888 0.460908 -4.064287 0.760784 0.658824 0.411765
v 0.495345 0.458444 -4.062651 0.690196 0.611765 0.403922
v 0.498193 0.456986 -4.062123 0.725490 0.631373 0.396078
v 0.484878 0.459606 -4.060577 0.756863 0.670588 0.435294
v 0.482386 0.460616 -4.060551 0.749020 0.654902 0.388235
v 0.478529 0.463005 -4.060612 0.776471 0.674510 0.384314
v 0.482684 0.458427 -4.059205 0.709804 0.627451 0.384314
v 0.496737 0.455889 -4.061111 0.721569 0.635294 0.400000
v 0.492187 0.458967 -4.062428 0.745098 0.658824 0.427451
v 0.490690 0.457836 -4.061255 0.764706 0.670588 0.423529
v 0.493463 0.454938 -4.060450 0.784314 0.717647 0.501961
v 0.492442 0.454863 -4.060134 0.800000 0.737255 0.509804
v 0.491008 0.455599 -4.059956 0.796078 0.709804 0.447059
v 0.494408 0.454608 -4.060347 0.760784 0.690196 0.478431
v 0.496113 0.454223 -4.060090 0.745098 0.662745 0.427451
v 0.497442 0.453617 -4.059898 0.729412 0.639216 0.388235
v 0.495880 0.452731 -4.058955 0.839216 0.756863 0.498039
v 0.494560 0.451483 -4.057759 0.847059 0.764706 0.513725
v 0.493807 0.453528 -4.059387 0.788235 0.721569 0.501961
v 0.492190 0.453992 -4.059351 0.768627 0.705882 0.494118
v 0.490710 0.453324 -4.057837 0.745098 0.674510 0.458824
v 0.493334 0.452242 -4.057995 0.823529 0.749020 0.521569
v 0.490649 0.452208 -4.056792 0.752941 0.678431 0.454902
v 0.488025 0.450854 -4.054784 0.811765 0.745098 0.529412
v 0.488396 0.457611 -4.059987 0.815686 0.729412 0.470588
v 0.484929 0.456813 -4.058315 0.741176 0.666667 0.450980
v 0.484106 0.454433 -4.055981 0.807843 0.733333 0.509804
v 0.481457 0.456584 -4.057136 0.701961 0.611765 0.372549
v 0.488746 0.454723 -4.058086 0.776471 0.686275 0.431373
v 0.486802 0.452365 -4.055317 0.803922 0.733333 0.517647
v 0.479845 0.452503 -4.053469 0.784314 0.686275 0.427451
v 0.483007 0.451574 -4.053795 0.878431 0.811765 0.588235
v 0.482049 0.448894 -4.052006 0.811765 0.752941 0.537255
v 0.470255 0.482432 -4.071246 0.745098 0.623529 0.325490
v 0.471309 0.479640 -4.069649 0.737255 0.627451 0.337255
v 0.466071 0.481633 -4.069330 0.709804 0.592157 0.305882
v 0.467834 0.480183 -4.068998 0.682353 0.572549 0.294118
v 0.463757 0.481403 -4.068269 0.682353 0.576471 0.313725
v 0.475130 0.477891 -4.069590 0.745098 0.623529 0.341176
v 0.469927 0.473879 -4.065164 0.729412 0.635294 0.368627
v 0.468816 0.478570 -4.068289 0.764706 0.643137 0.341176
v 0.468432 0.477143 -4.067087 0.780392 0.662745 0.368627
v 0.472648 0.473225 -4.065605 0.666667 0.568627 0.313725
v 0.467066 0.476094 -4.065896 0.768627 0.662745 0.392157
v 0.465584 0.478757 -4.066796 0.752941 0.631373 0.333333
v 0.461846 0.479805 -4.066435 0.788235 0.658824 0.341176
v 0.456634 0.479260 -4.065015 0.807843 0.701961 0.415686
v 0.456931 0.478025 -4.064182 0.796078 0.690196 0.403922
v 0.465255 0.474027 -4.064119 0.788235 0.690196 0.411765
v 0.460190 0.473870 -4.061908 0.768627 0.666667 0.376471
v 0.460971 0.476284 -4.063965 0.760784 0.643137 0.345098
v 0.457240 0.475111 -4.061972 0.807843 0.694118 0.407843
v 0.475486 0.470964 -4.064833 0.733333 0.639216 0.364706
v 0.468851 0.470144 -4.061861 0.776471 0.682353 0.415686
v 0.470374 0.469196 -4.061571 0.752941 0.662745 0.403922
v 0.476568 0.465666 -4.061845 0.788235 0.698039 0.415686
v 0.465632 0.471699 -4.062645 0.768627 0.670588 0.392157
v 0.463944 0.471768 -4.062070 0.721569 0.623529 0.349020
v 0.471152 0.465869 -4.059741 0.788235 0.698039 0.443137
v 0.467281 0.466346 -4.058087 0.756863 0.654902 0.384314
v 0.466005 0.470220 -4.061436 0.772549 0.670588 0.388235
v 0.463865 0.469813 -4.060153 0.725490 0.627451 0.368627
v 0.462274 0.468352 -4.058484 0.717647 0.623529 0.372549
v 0.461639 0.470996 -4.060207 0.745098 0.643137 0.376471
v 0.459414 0.472252 -4.060343 0.815686 0.717647 0.435294
v 0.466784 0.467091 -4.058513 0.752941 0.650980 0.376471
v 0.465016 0.468664 -4.059524 0.768627 0.658824 0.380392
v 0.463866 0.464819 -4.056091 0.725490 0.623529 0.364706
v 0.459267 0.464178 -4.054793 0.803922 0.698039 0.411765
v 0.454118 0.478792 -4.064269 0.752941 0.639216 0.356863
v 0.455376 0.476407 -4.062323 0.760784 0.654902 0.376471
v 0.446818 0.477997 -4.061091 0.803922 0.694118 0.392157
v 0.451920 0.474855 -4.060455 0.792157 0.686275 0.400000
v 0.452358 0.470563 -4.057469 0.835294 0.721569 0.423529
v 0.447970 0.476220 -4.059985 0.796078 0.686275 0.411765
v 0.451170 0.472808 -4.058671 0.807843 0.694118 0.411765
v 0.449437 0.470470 -4.056734 0.803922 0.694118 0.407843
v 0.444531 0.474645 -4.058368 0.792157 0.682353 0.376471
v 0.441059 0.476042 -4.058006 0.807843 0.705882 0.407843
v 0.437593 0.477271 -4.058360 0.823529 0.725490 0.435294
v 0.438645 0.474988 -4.056669 0.792157 0.690196 0.411765
v 0.441370 0.474578 -4.057080 0.850980 0.725490 0.392157
v 0.444512 0.471206 -4.055728 0.752941 0.635294 0.325490
v 0.448774 0.472087 -4.057569 0.807843 0.705882 0.427451
v 0.443284 0.469480 -4.054298 0.729412 0.615686 0.321569
v 0.439429 0.471901 -4.054299 0.741176 0.631373 0.345098
v 0.455973 0.469929 -4.058030 0.796078 0.705882 0.450980
v 0.459194 0.466887 -4.056644 0.858824 0.764706 0.486275
v 0.454928 0.466559 -4.055038 0.768627 0.658824 0.384314
v 0.451444 0.466395 -4.054248 0.725490 0.635294 0.392157
v 0.453451 0.462855 -4.051762 0.780392 0.682353 0.415686
v 0.447532 0.467681 -4.054296 0.784314 0.701961 0.462745
v 0.441820 0.468308 -4.052975 0.725490 0.615686 0.329412
v 0.475298 0.463281 -4.059360 0.725490 0.627451 0.356863
v 0.477493 0.457969 -4.056602 0.674510 0.564706 0.301961
v 0.469436 0.464112 -4.057642 0.776471 0.678431 0.407843
v 0.473377 0.462297 -4.057951 0.737255 0.635294 0.364706
v 0.476487 0.457068 -4.055672 0.662745 0.564706 0.309804
v 0.471663 0.460580 -4.055969 0.737255 0.643137 0.388235
v 0.472177 0.456790 -4.053917 0.772549 0.674510 0.400000
v 0.466636 0.463025 -4.055851 0.780392 0.670588 0.388235
v 0.463606 0.462144 -4.054114 0.780392 0.670588 0.384314
v 0.465373 0.459549 -4.053236 0.752941 0.662745 0.396078
v 0.469227 0.459401 -4.054440 0.733333 0.650980 0.396078
v 0.479375 0.455203 -4.055310 0.721569 0.627451 0.372549
v 0.475939 0.454762 -4.054224 0.674510 0.580392 0.341176
v 0.444627 0.464111 -4.050516 0.788235 0.674510 0.392157
v 0.440774 0.466162 -4.051203 0.756863 0.635294 0.341176
v 0.449011 0.462649 -4.050837 0.796078 0.690196 0.431373
v 0.449256 0.460378 -4.049360 0.811765 0.713725 0.450980
v 0.446659 0.460473 -4.048576 0.811765 0.698039 0.411765
v 0.441797 0.460778 -4.047631 0.772549 0.635294 0.333333
v 0.461918 0.460058 -4.052313 0.780392 0.662745 0.360784
v 0.461126 0.457088 -4.049940 0.741176 0.639216 0.352941
v 0.467743 0.456364 -4.051905 0.717647 0.631373 0.384314
v 0.463529 0.456407 -4.050214 0.800000 0.698039 0.407843
v 0.473589 0.453858 -4.052597 0.756863 0.662745 0.403922
v 0.479573 0.450131 -4.052003 0.807843 0.717647 0.458824
v 0.477448 0.448000 -4.049637 0.843137 0.756863 0.501961
v 0.476721 0.450250 -4.051096 0.807843 0.713725 0.447059
v 0.473813 0.449529 -4.049339 0.760784 0.670588 0.427451
v 0.470539 0.452040 -4.049783 0.745098 0.654902 0.400000
v 0.465641 0.453916 -4.049622 0.768627 0.662745 0.384314
v 0.463952 0.452355 -4.047812 0.760784 0.639216 0.352941
v 0.462173 0.449728 -4.045503 0.823529 0.705882 0.407843
v 0.468152 0.449082 -4.046764 0.815686 0.705882 0.411765
v 0.471546 0.447213 -4.046842 0.764706 0.674510 0.423529
v 0.466481 0.447648 -4.045277 0.823529 0.713725 0.423529
v 0.463687 0.446741 -4.043768 0.776471 0.674510 0.396078
v 0.459148 0.461953 -4.052965 0.745098 0.635294 0.356863
v 0.455497 0.458375 -4.049044 0.780392 0.674510 0.407843
v 0.455955 0.460510 -4.050748 0.764706 0.654902 0.376471
v 0.452877 0.459781 -4.049572 0.768627 0.678431 0.439216
v 0.459343 0.453927 -4.047148 0.796078 0.670588 0.364706
v 0.454945 0.456346 -4.047718 0.764706 0.682353 0.447059
v 0.454785 0.453850 -4.046069 0.741176 0.662745 0.443137
v 0.451833 0.456032 -4.047302 0.788235 0.698039 0.458824
v 0.457000 0.452895 -4.045977 0.729412 0.635294 0.388235
v 0.453436 0.451788 -4.044163 0.764706 0.686275 0.470588
v 0.451446 0.451606 -4.043716 0.800000 0.709804 0.482353
v 0.450358 0.456269 -4.047086 0.780392 0.678431 0.423529
v 0.445091 0.456073 -4.044730 0.827451 0.705882 0.423529
v 0.444593 0.458197 -4.046145 0.776471 0.662745 0.392157
v 0.439185 0.459656 -4.046425 0.784314 0.658824 0.368627
v 0.450791 0.453099 -4.044648 0.815686 0.717647 0.478431
v 0.447265 0.452965 -4.043072 0.733333 0.639216 0.411765
v 0.459177 0.451517 -4.045670 0.800000 0.690196 0.403922
v 0.455976 0.450174 -4.043726 0.811765 0.713725 0.435294
v 0.460416 0.448517 -4.043975 0.803922 0.690196 0.403922
v 0.444198 0.454802 -4.043546 0.803922 0.690196 0.415686
v 0.446098 0.451005 -4.041041 0.827451 0.725490 0.470588
v 0.457724 0.448258 -4.043030 0.788235 0.690196 0.415686
v 0.459602 0.442942 -4.040308 0.819608 0.741176 0.490196
v 0.454966 0.444499 -4.040192 0.686275 0.611765 0.415686
v 0.458169 0.445228 -4.041075 0.780392 0.694118 0.427451
v 0.454880 0.442166 -4.038793 0.749020 0.654902 0.411765
v 0.449638 0.449277 -4.041595 0.760784 0.674510 0.450980
v 0.453080 0.448489 -4.042222 0.800000 0.709804 0.474510
v 0.446648 0.448003 -4.039257 0.733333 0.635294 0.411765
v 0.444367 0.449330 -4.039364 0.772549 0.662745 0.396078
v 0.446121 0.445504 -4.037724 0.733333 0.615686 0.356863
v 0.451356 0.443864 -4.038465 0.760784 0.658824 0.411765
v 0.449370 0.445440 -4.038923 0.729412 0.635294 0.407843
v 0.448023 0.443725 -4.037189 0.776471 0.666667 0.392157
v 0.443626 0.444592 -4.036505 0.725490 0.607843 0.345098
v 0.446675 0.441508 -4.035156 0.709804 0.600000 0.329412
v 0.515988 0.453766 -4.067563 0.686275 0.596078 0.368627
v 0.513708 0.449937 -4.062733 0.705882 0.611765 0.392157
v 0.513136 0.453861 -4.066043 0.713725 0.607843 0.356863
v 0.511645 0.453344 -4.064574 0.760784 0.643137 0.384314
v 0.509951 0.453717 -4.064053 0.717647 0.600000 0.352941
v 0.517769 0.450646 -4.066282 0.713725 0.623529 0.411765
v 0.515605 0.451905 -4.065931 0.756863 0.643137 0.388235
v 0.517185 0.448341 -4.064045 0.674510 0.580392 0.372549
v 0.515630 0.447722 -4.062172 0.682353 0.584314 0.364706
v 0.518348 0.446048 -4.062576 0.647059 0.556863 0.349020
v 0.512534 0.447033 -4.060195 0.607843 0.525490 0.337255
v 0.511794 0.450823 -4.062454 0.694118 0.592157 0.376471
v 0.506402 0.452704 -4.062339 0.709804 0.596078 0.329412
v 0.503012 0.451871 -4.060461 0.741176 0.627451 0.356863
v 0.500457 0.451719 -4.059778 0.760784 0.650980 0.380392
v 0.502563 0.450100 -4.059140 0.701961 0.600000 0.356863
v 0.505121 0.448741 -4.059247 0.741176 0.619608 0.349020
v 0.500662 0.448881 -4.057466 0.694118 0.603922 0.380392
v 0.509399 0.451131 -4.061781 0.627451 0.529412 0.329412
v 0.509308 0.447339 -4.059164 0.611765 0.517647 0.317647
v 0.506757 0.448038 -4.059241 0.721569 0.596078 0.329412
v 0.508678 0.445069 -4.057757 0.631373 0.541176 0.337255
v 0.505726 0.446082 -4.057764 0.768627 0.635294 0.341176
v 0.501789 0.446766 -4.056206 0.686275 0.592157 0.380392
v 0.500198 0.444608 -4.054122 0.725490 0.643137 0.435294
v 0.516103 0.446037 -4.061430 0.627451 0.533333 0.317647
v 0.518524 0.443212 -4.061101 0.666667 0.572549 0.352941
v 0.516907 0.443830 -4.060624 0.654902 0.556863 0.341176
v 0.513876 0.444302 -4.059213 0.611765 0.525490 0.329412
v 0.515500 0.442213 -4.058473 0.674510 0.564706 0.325490
v 0.513714 0.441976 -4.057528 0.635294 0.537255 0.333333
v 0.518286 0.440642 -4.059213 0.670588 0.572549 0.337255
v 0.516543 0.439594 -4.057399 0.721569 0.600000 0.333333
v 0.521563 0.438321 -4.059098 0.647059 0.552941 0.333333
v 0.520312 0.437636 -4.057910 0.627451 0.529412 0.305882
v 0.518680 0.437451 -4.056679 0.698039 0.584314 0.329412
v 0.514163 0.438957 -4.055899 0.674510 0.564706 0.333333
v 0.517170 0.437172 -4.055658 0.737255 0.619608 0.352941
v 0.514167 0.436110 -4.054021 0.800000 0.666667 0.376471
v 0.509010 0.441699 -4.055805 0.643137 0.556863 0.368627
v 0.507006 0.443812 -4.056475 0.627451 0.537255 0.341176
v 0.511245 0.439462 -4.055118 0.639216 0.552941 0.360784
v 0.506611 0.440699 -4.053445 0.694118 0.596078 0.376471
v 0.509373 0.439831 -4.054472 0.662745 0.572549 0.380392
v 0.505854 0.443129 -4.055437 0.662745 0.576471 0.388235
v 0.510683 0.437338 -4.053088 0.650980 0.560784 0.368627
v 0.497403 0.450440 -4.057666 0.686275 0.619608 0.415686
v 0.498187 0.447525 -4.055864 0.764706 0.686275 0.466667
v 0.492919 0.450831 -4.056896 0.811765 0.733333 0.498039
v 0.494176 0.448493 -4.055976 0.764706 0.705882 0.486275
v 0.494584 0.446946 -4.055080 0.784314 0.729412 0.533333
v 0.492759 0.446115 -4.054079 0.725490 0.674510 0.494118
v 0.499209 0.445298 -4.054400 0.764706 0.682353 0.462745
v 0.496011 0.446050 -4.054426 0.847059 0.792157 0.584314
v 0.493429 0.444594 -4.053000 0.819608 0.756863 0.537255
v 0.496282 0.442837 -4.051342 0.835294 0.772549 0.545098
v 0.491942 0.447908 -4.054973 0.768627 0.709804 0.490196
v 0.490642 0.444848 -4.052216 0.760784 0.674510 0.411765
v 0.519936 0.435251 -4.055660 0.733333 0.611765 0.329412
v 0.516021 0.433653 -4.053250 0.670588 0.568627 0.329412
v 0.521957 0.431690 -4.054909 0.639216 0.537255 0.290196
v 0.517782 0.432811 -4.053343 0.670588 0.564706 0.313725
v 0.504809 0.439978 -4.052156 0.643137 0.564706 0.384314
v 0.507339 0.437619 -4.051372 0.686275 0.592157 0.376471
v 0.509641 0.435366 -4.050798 0.662745 0.572549 0.364706
v 0.503740 0.437334 -4.049971 0.662745 0.588235 0.396078
v 0.504182 0.435086 -4.048361 0.803922 0.713725 0.474510
v 0.499022 0.442081 -4.051295 0.784314 0.698039 0.458824
v 0.492324 0.443218 -4.051531 0.788235 0.725490 0.501961
v 0.494702 0.441584 -4.049991 0.866667 0.803922 0.580392
v 0.487796 0.448171 -4.052864 0.752941 0.694118 0.486275
v 0.486430 0.446812 -4.051331 0.780392 0.721569 0.501961
v 0.485834 0.449566 -4.052937 0.811765 0.749020 0.533333
v 0.484234 0.445804 -4.050037 0.858824 0.800000 0.568627
v 0.482251 0.446441 -4.050226 0.823529 0.764706 0.552941
v 0.490999 0.443408 -4.051202 0.792157 0.713725 0.470588
v 0.486757 0.444370 -4.049592 0.788235 0.721569 0.498039
v 0.487725 0.442814 -4.048684 0.831373 0.745098 0.478431
v 0.491013 0.441189 -4.048673 0.776471 0.721569 0.505882
v 0.484606 0.443755 -4.048352 0.862745 0.796078 0.541176
v 0.488678 0.440396 -4.047067 0.850980 0.760784 0.486275
v 0.484073 0.441949 -4.046308 0.815686 0.737255 0.470588
v 0.486057 0.441398 -4.046586 0.847059 0.760784 0.474510
v 0.501559 0.442643 -4.053075 0.701961 0.615686 0.415686
v 0.500558 0.440582 -4.050747 0.756863 0.666667 0.427451
v 0.501147 0.439427 -4.050189 0.698039 0.615686 0.415686
v 0.497892 0.439496 -4.049092 0.788235 0.705882 0.458824
v 0.492946 0.440685 -4.048701 0.764706 0.709804 0.501961
v 0.494680 0.438435 -4.047179 0.847059 0.772549 0.513725
v 0.501239 0.436836 -4.048277 0.713725 0.635294 0.427451
v 0.499057 0.436136 -4.046958 0.760784 0.682353 0.454902
v 0.501170 0.432700 -4.045493 0.760784 0.674510 0.435294
v 0.498557 0.433880 -4.045290 0.768627 0.690196 0.454902
v 0.496222 0.435308 -4.045611 0.800000 0.725490 0.498039
v 0.495111 0.433038 -4.043684 0.843137 0.776471 0.549020
v 0.491389 0.439335 -4.047304 0.768627 0.705882 0.474510
v 0.492922 0.435116 -4.044455 0.796078 0.717647 0.478431
v 0.489195 0.437059 -4.045114 0.796078 0.705882 0.447059
v 0.486968 0.435625 -4.043044 0.764706 0.670588 0.400000
v 0.490400 0.430987 -4.041653 0.854902 0.760784 0.470588
v 0.489340 0.434782 -4.043428 0.811765 0.717647 0.443137
v 0.484775 0.434577 -4.041543 0.768627 0.670588 0.396078
v 0.487779 0.431825 -4.041340 0.803922 0.698039 0.407843
v 0.513876 0.431058 -4.050008 0.760784 0.650980 0.368627
v 0.516115 0.432105 -4.052189 0.701961 0.588235 0.309804
v 0.519975 0.430692 -4.053070 0.737255 0.615686 0.325490
v 0.517302 0.428977 -4.050383 0.823529 0.701961 0.400000
v 0.512886 0.433466 -4.051478 0.749020 0.635294 0.364706
v 0.509084 0.432852 -4.048870 0.705882 0.596078 0.356863
v 0.510953 0.430862 -4.048422 0.701961 0.600000 0.352941
v 0.508081 0.434563 -4.049418 0.705882 0.603922 0.380392
v 0.512799 0.428905 -4.048091 0.756863 0.654902 0.388235
v 0.507064 0.431712 -4.047427 0.670588 0.584314 0.364706
v 0.504929 0.432480 -4.046978 0.768627 0.670588 0.419608
v 0.507332 0.429188 -4.045840 0.678431 0.592157 0.364706
v 0.503264 0.429405 -4.043625 0.705882 0.627451 0.411765
v 0.510674 0.428138 -4.046547 0.768627 0.662745 0.384314
v 0.508838 0.425705 -4.044383 0.733333 0.643137 0.392157
v 0.522806 0.427551 -4.052319 0.650980 0.560784 0.313725
v 0.520740 0.427184 -4.050855 0.721569 0.623529 0.345098
v 0.523515 0.423919 -4.049065 0.705882 0.607843 0.345098
v 0.521506 0.425757 -4.050008 0.678431 0.588235 0.333333
v 0.519446 0.425347 -4.048916 0.729412 0.627451 0.368627
v 0.515093 0.427522 -4.048208 0.780392 0.674510 0.396078
v 0.517572 0.426331 -4.048807 0.768627 0.666667 0.392157
v 0.516507 0.423639 -4.046745 0.780392 0.694118 0.439216
v 0.524251 0.422216 -4.047982 0.733333 0.647059 0.396078
v 0.524038 0.420089 -4.046182 0.643137 0.568627 0.368627
v 0.521326 0.418710 -4.044553 0.588235 0.505882 0.313725
v 0.520739 0.421167 -4.046114 0.756863 0.662745 0.392157
v 0.511979 0.423589 -4.044563 0.737255 0.650980 0.411765
v 0.516692 0.421648 -4.045416 0.764706 0.678431 0.411765
v 0.515882 0.420017 -4.043757 0.764706 0.682353 0.443137
v 0.508925 0.420847 -4.041415 0.698039 0.607843 0.372549
v 0.507113 0.424490 -4.042735 0.725490 0.639216 0.392157
v 0.514653 0.416995 -4.040940 0.756863 0.662745 0.415686
v 0.512926 0.419119 -4.041649 0.749020 0.647059 0.380392
v 0.505403 0.419521 -4.038688 0.741176 0.647059 0.400000
v 0.494742 0.429297 -4.040916 0.764706 0.674510 0.427451
v 0.498723 0.431557 -4.043592 0.725490 0.650980 0.443137
v 0.497777 0.427812 -4.040655 0.713725 0.635294 0.411765
v 0.500816 0.428171 -4.041774 0.749020 0.674510 0.454902
v 0.505696 0.426484 -4.043227 0.737255 0.650980 0.411765
v 0.501923 0.426954 -4.041638 0.698039 0.623529 0.415686
v 0.503843 0.424696 -4.041625 0.752941 0.658824 0.415686
v 0.498913 0.425594 -4.039591 0.749020 0.658824 0.419608
v 0.497359 0.424956 -4.038747 0.756863 0.662745 0.415686
v 0.492201 0.431444 -4.042285 0.839216 0.768627 0.517647
v 0.486664 0.429652 -4.039563 0.839216 0.741176 0.454902
v 0.490366 0.428038 -4.039382 0.894118 0.803922 0.501961
v 0.486442 0.426292 -4.036879 0.760784 0.678431 0.423529
v 0.492249 0.426702 -4.038823 0.737255 0.650980 0.384314
v 0.494882 0.425991 -4.039073 0.674510 0.592157 0.368627
v 0.494494 0.420822 -4.035381 0.733333 0.650980 0.419608
v 0.492867 0.422533 -4.036226 0.768627 0.674510 0.415686
v 0.490345 0.424870 -4.037022 0.713725 0.631373 0.380392
v 0.486743 0.423236 -4.035231 0.772549 0.682353 0.411765
v 0.489526 0.422030 -4.034970 0.741176 0.654902 0.396078
v 0.504582 0.423572 -4.041320 0.745098 0.654902 0.407843
v 0.502182 0.423003 -4.039735 0.733333 0.639216 0.392157
v 0.505894 0.422434 -4.041048 0.694118 0.615686 0.388235
v 0.501858 0.418877 -4.036537 0.772549 0.694118 0.458824
v 0.497607 0.422683 -4.037438 0.741176 0.654902 0.411765
v 0.499184 0.419924 -4.036258 0.752941 0.670588 0.443137
v 0.506837 0.416583 -4.037482 0.705882 0.631373 0.415686
v 0.500808 0.416897 -4.034748 0.698039 0.627451 0.411765
v 0.496435 0.418095 -4.033953 0.705882 0.627451 0.403922
v 0.480276 0.447563 -4.050626 0.819608 0.749020 0.517647
v 0.480718 0.444184 -4.047700 0.843137 0.768627 0.525490
v 0.474905 0.446038 -4.046927 0.803922 0.725490 0.486275
v 0.476972 0.443640 -4.045510 0.839216 0.764706 0.521569
v 0.480039 0.442922 -4.046340 0.815686 0.733333 0.494118
v 0.479932 0.441368 -4.045081 0.772549 0.690196 0.450980
v 0.477207 0.440691 -4.043630 0.788235 0.694118 0.439216
v 0.482504 0.440210 -4.044423 0.752941 0.670588 0.423529
v 0.470046 0.444458 -4.044482 0.756863 0.666667 0.415686
v 0.479623 0.439621 -4.043450 0.788235 0.690196 0.411765
v 0.473023 0.441981 -4.043239 0.764706 0.674510 0.419608
v 0.469352 0.440958 -4.041350 0.749020 0.678431 0.447059
v 0.465274 0.444494 -4.042636 0.760784 0.678431 0.423529
v 0.465264 0.440057 -4.039267 0.792157 0.717647 0.478431
v 0.473947 0.439226 -4.041103 0.815686 0.741176 0.486275
v 0.467229 0.438871 -4.038996 0.839216 0.749020 0.482353
v 0.471145 0.437358 -4.038894 0.807843 0.733333 0.498039
v 0.483696 0.438709 -4.043776 0.796078 0.698039 0.411765
v 0.481448 0.435914 -4.041225 0.709804 0.607843 0.349020
v 0.480654 0.433318 -4.039517 0.737255 0.635294 0.364706
v 0.477837 0.438141 -4.041889 0.721569 0.639216 0.392157
v 0.474097 0.437042 -4.039520 0.752941 0.674510 0.439216
v 0.478546 0.434410 -4.039596 0.682353 0.588235 0.345098
v 0.483230 0.432215 -4.039847 0.760784 0.662745 0.384314
v 0.484321 0.428783 -4.038386 0.752941 0.674510 0.423529
v 0.474952 0.432614 -4.037025 0.725490 0.631373 0.364706
v 0.477998 0.427912 -4.035196 0.737255 0.635294 0.360784
v 0.478403 0.431020 -4.036872 0.678431 0.580392 0.321569
v 0.472621 0.434180 -4.037217 0.796078 0.709804 0.443137
v 0.473043 0.431544 -4.035903 0.792157 0.694118 0.419608
v 0.475437 0.429523 -4.035224 0.741176 0.639216 0.364706
v 0.469975 0.432566 -4.035513 0.803922 0.717647 0.462745
v 0.461551 0.442553 -4.040588 0.854902 0.776471 0.521569
v 0.460819 0.441435 -4.039598 0.839216 0.756863 0.494118
v 0.457536 0.441982 -4.039407 0.784314 0.694118 0.435294
v 0.462856 0.438679 -4.037520 0.768627 0.690196 0.447059
v 0.459645 0.439802 -4.038278 0.800000 0.713725 0.450980
v 0.454954 0.439700 -4.037124 0.776471 0.670588 0.392157
v 0.465746 0.435664 -4.036636 0.784314 0.682353 0.403922
v 0.462112 0.436579 -4.035888 0.800000 0.705882 0.427451
v 0.460555 0.437860 -4.036627 0.780392 0.686275 0.419608
v 0.457063 0.437535 -4.035964 0.803922 0.709804 0.427451
v 0.459095 0.435762 -4.034648 0.784314 0.694118 0.415686
v 0.454419 0.437823 -4.035709 0.784314 0.674510 0.392157
v 0.450343 0.438711 -4.034543 0.701961 0.600000 0.345098
v 0.450168 0.441051 -4.035745 0.772549 0.662745 0.372549
v 0.453197 0.435595 -4.033978 0.764706 0.658824 0.372549
v 0.454822 0.435844 -4.034650 0.768627 0.654902 0.372549
v 0.483389 0.427597 -4.037013 0.800000 0.709804 0.439216
v 0.480651 0.427463 -4.035818 0.752941 0.639216 0.345098
v 0.483804 0.425447 -4.035586 0.741176 0.658824 0.407843
v 0.499804 0.414671 -4.032781 0.792157 0.694118 0.423529
v 0.493502 0.417846 -4.032571 0.760784 0.674510 0.427451
v 0.490342 0.418969 -4.032723 0.839216 0.741176 0.450980
v 0.496423 0.415669 -4.032459 0.701961 0.623529 0.400000
v 0.493318 0.414613 -4.030504 0.768627 0.686275 0.435294
v 0.490220 0.414619 -4.029976 0.866667 0.776471 0.470588
v 0.493143 0.411497 -4.028078 0.807843 0.725490 0.443137
v 0.473693 0.428279 -4.033793 0.741176 0.647059 0.380392
v 0.468012 0.429796 -4.033106 0.800000 0.698039 0.415686
v 0.465344 0.427192 -4.030333 0.717647 0.627451 0.364706
v 0.457543 0.433863 -4.033168 0.807843 0.690196 0.396078
v 0.447256 0.437406 -4.032946 0.752941 0.631373 0.356863
v 0.455252 0.434651 -4.033894 0.749020 0.639216 0.364706
v 0.454961 0.433332 -4.032484 0.729412 0.623529 0.360784
v 0.450311 0.435789 -4.033067 0.690196 0.588235 0.333333
v 0.450404 0.433260 -4.031241 0.729412 0.619608 0.360784
v 0.446150 0.433948 -4.030050 0.705882 0.592157 0.333333
v 0.449066 0.430785 -4.029185 0.745098 0.639216 0.372549
v 0.461005 0.432638 -4.032816 0.807843 0.686275 0.388235
v 0.466360 0.432734 -4.034611 0.780392 0.686275 0.427451
v 0.461429 0.429414 -4.031014 0.792157 0.678431 0.376471
v 0.457139 0.432765 -4.032405 0.819608 0.698039 0.384314
v 0.458522 0.429828 -4.030869 0.752941 0.631373 0.345098
v 0.455180 0.429697 -4.030050 0.752941 0.647059 0.368627
v 0.461994 0.428097 -4.030168 0.764706 0.654902 0.368627
v 0.467762 0.425730 -4.030270 0.815686 0.701961 0.400000
v 0.462043 0.426595 -4.029170 0.745098 0.647059 0.376471
v 0.460275 0.425662 -4.027880 0.741176 0.639216 0.372549
v 0.457827 0.427544 -4.028920 0.717647 0.615686 0.345098
v 0.459143 0.424274 -4.026178 0.780392 0.666667 0.384314
v 0.452211 0.431492 -4.030447 0.749020 0.643137 0.372549
v 0.450323 0.425962 -4.025882 0.788235 0.690196 0.419608
v 0.449241 0.427069 -4.026348 0.764706 0.662745 0.388235
v 0.454280 0.428453 -4.028809 0.839216 0.721569 0.415686
v 0.454624 0.425206 -4.025723 0.850980 0.737255 0.431373
v 0.479317 0.423605 -4.032529 0.713725 0.603922 0.329412
v 0.486026 0.421399 -4.033710 0.776471 0.674510 0.380392
v 0.484282 0.422817 -4.034154 0.760784 0.650980 0.368627
v 0.480085 0.421524 -4.031389 0.733333 0.623529 0.341176
v 0.481850 0.418277 -4.029553 0.729412 0.627451 0.352941
v 0.472716 0.426115 -4.032308 0.756863 0.666667 0.392157
v 0.476084 0.425588 -4.033220 0.752941 0.639216 0.352941
v 0.473578 0.423403 -4.030882 0.756863 0.643137 0.349020
v 0.471251 0.426464 -4.032088 0.729412 0.643137 0.384314
v 0.475742 0.422764 -4.031110 0.776471 0.670588 0.392157
v 0.476059 0.419975 -4.029189 0.815686 0.705882 0.403922
v 0.469554 0.423990 -4.029459 0.807843 0.698039 0.407843
v 0.469623 0.421575 -4.027625 0.784314 0.674510 0.388235
v 0.473392 0.419335 -4.027522 0.831373 0.717647 0.419608
v 0.470854 0.421577 -4.028090 0.780392 0.670588 0.392157
v 0.467292 0.420723 -4.026653 0.788235 0.666667 0.360784
v 0.470571 0.418608 -4.025898 0.764706 0.650980 0.349020
v 0.467681 0.418103 -4.024805 0.815686 0.690196 0.360784
v 0.484444 0.419291 -4.031461 0.768627 0.670588 0.380392
v 0.487368 0.418130 -4.031357 0.800000 0.694118 0.384314
v 0.485617 0.416143 -4.029186 0.729412 0.639216 0.360784
v 0.478381 0.416648 -4.027473 0.741176 0.627451 0.333333
v 0.486691 0.411239 -4.026210 0.835294 0.733333 0.419608
v 0.483653 0.414098 -4.026722 0.772549 0.682353 0.403922
v 0.482091 0.415957 -4.027554 0.737255 0.635294 0.352941
v 0.478244 0.414516 -4.026007 0.713725 0.607843 0.329412
v 0.483139 0.412931 -4.025536 0.792157 0.701961 0.419608
v 0.474605 0.416603 -4.026016 0.768627 0.658824 0.352941
v 0.481058 0.411943 -4.024310 0.807843 0.705882 0.407843
v 0.469496 0.414220 -4.022382 0.819608 0.694118 0.368627
v 0.474838 0.413857 -4.024441 0.694118 0.603922 0.341176
v 0.476881 0.412759 -4.024373 0.737255 0.631373 0.345098
v 0.474043 0.412420 -4.022895 0.717647 0.623529 0.352941
v 0.476926 0.410962 -4.022551 0.733333 0.635294 0.360784
v 0.471854 0.413912 -4.023195 0.788235 0.674510 0.352941
v 0.470786 0.411789 -4.020724 0.760784 0.658824 0.364706
v 0.465865 0.424343 -4.028892 0.741176 0.643137 0.356863
v 0.463111 0.423531 -4.027861 0.745098 0.650980 0.380392
v 0.465609 0.422403 -4.027588 0.764706 0.658824 0.368627
v 0.465042 0.420315 -4.025571 0.800000 0.690196 0.384314
v 0.463164 0.422419 -4.026955 0.815686 0.709804 0.407843
v 0.462100 0.421274 -4.025249 0.815686 0.713725 0.407843
v 0.460439 0.422428 -4.025347 0.807843 0.705882 0.403922
v 0.460862 0.420396 -4.024216 0.776471 0.674510 0.376471
v 0.463700 0.417302 -4.023259 0.776471 0.662745 0.352941
v 0.458127 0.419908 -4.022814 0.792157 0.670588 0.368627
v 0.460295 0.418273 -4.022710 0.709804 0.600000 0.317647
v 0.464533 0.414323 -4.021371 0.752941 0.643137 0.345098
v 0.456677 0.421105 -4.023192 0.800000 0.678431 0.376471
v 0.453591 0.423485 -4.024382 0.823529 0.717647 0.431373
v 0.449467 0.423443 -4.024003 0.729412 0.647059 0.411765
v 0.450757 0.421395 -4.022508 0.862745 0.784314 0.521569
v 0.453680 0.421377 -4.022778 0.807843 0.701961 0.411765
v 0.456369 0.418424 -4.020755 0.796078 0.678431 0.372549
v 0.459634 0.415243 -4.020179 0.796078 0.666667 0.337255
v 0.456091 0.416620 -4.019494 0.776471 0.666667 0.372549
v 0.454789 0.418978 -4.020669 0.780392 0.666667 0.372549
v 0.449717 0.417016 -4.018560 0.831373 0.749020 0.498039
v 0.454112 0.415153 -4.017892 0.807843 0.701961 0.407843
v 0.451049 0.414968 -4.017160 0.847059 0.752941 0.474510
v 0.465090 0.411822 -4.019252 0.843137 0.717647 0.376471
v 0.461384 0.413275 -4.019381 0.839216 0.709804 0.368627
v 0.462027 0.410511 -4.016808 0.745098 0.650980 0.356863
v 0.467687 0.409667 -4.018103 0.827451 0.709804 0.403922
v 0.470474 0.408676 -4.018064 0.756863 0.658824 0.388235
v 0.465657 0.409748 -4.017716 0.752941 0.654902 0.364706
v 0.464087 0.408634 -4.015983 0.772549 0.678431 0.384314
v 0.458253 0.412316 -4.017082 0.780392 0.682353 0.388235
v 0.453746 0.411483 -4.014921 0.796078 0.713725 0.458824
v 0.463931 0.406202 -4.013831 0.807843 0.709804 0.431373
v 0.454830 0.409950 -4.014022 0.780392 0.698039 0.450980
v 0.458266 0.408739 -4.013741 0.756863 0.662745 0.384314
v 0.461798 0.406913 -4.013823 0.737255 0.650980 0.392157
v 0.457649 0.407783 -4.012907 0.752941 0.666667 0.411765
v 0.452875 0.408003 -4.012696 0.815686 0.749020 0.529412
v 0.455939 0.405470 -4.011380 0.800000 0.713725 0.447059
v 0.452805 0.406059 -4.011637 0.815686 0.752941 0.529412
v 0.452263 0.404506 -4.010322 0.788235 0.713725 0.470588
v 0.115318 0.485110 -4.091525 0.819608 0.682353 0.341176
v 0.109893 0.483215 -4.092507 0.835294 0.698039 0.337255
v 0.101276 0.482747 -4.095089 0.827451 0.721569 0.403922
v 0.097347 0.480196 -4.095573 0.839216 0.721569 0.396078
v 0.123009 0.486181 -4.088999 0.901961 0.803922 0.486275
v 0.091675 0.479466 -4.097518 0.776471 0.647059 0.317647
v 0.094273 0.480057 -4.096693 0.756863 0.623529 0.298039
v 0.075473 0.478556 -4.103960 0.835294 0.717647 0.407843
v 0.065841 0.474382 -4.104983 0.768627 0.639216 0.341176
v 0.061699 0.474845 -4.106463 0.831373 0.709804 0.396078
v 0.042390 0.468802 -4.110017 0.890196 0.815686 0.498039
v 0.033692 0.465718 -4.113030 0.835294 0.745098 0.431373
v 0.026947 0.466361 -4.116225 0.847059 0.752941 0.439216
v 0.023319 0.465210 -4.116942 0.843137 0.737255 0.400000
v 0.018807 0.465890 -4.119109 0.874510 0.788235 0.462745
v 0.011437 0.462813 -4.120876 0.886275 0.796078 0.470588
v 0.007117 0.463240 -4.123231 0.839216 0.749020 0.431373
v 0.057605 0.473791 -4.107396 0.850980 0.741176 0.419608
v 0.046908 0.470938 -4.109242 0.854902 0.749020 0.411765
v 0.112863 0.483845 -4.091604 0.807843 0.678431 0.345098
v 0.111783 0.481938 -4.090856 0.827451 0.705882 0.360784
v 0.106455 0.481185 -4.092395 0.815686 0.678431 0.317647
v 0.108368 0.480408 -4.091156 0.819608 0.678431 0.317647
v 0.106263 0.478272 -4.090909 0.835294 0.705882 0.352941
v 0.101651 0.481168 -4.093895 0.831373 0.721569 0.400000
v 0.103183 0.481647 -4.093625 0.827451 0.701961 0.360784
v 0.100776 0.478057 -4.092879 0.776471 0.670588 0.352941
v 0.102379 0.478275 -4.092214 0.807843 0.698039 0.360784
v 0.097205 0.478394 -4.094614 0.796078 0.674510 0.356863
v 0.098048 0.475986 -4.093252 0.823529 0.698039 0.349020
v 0.103501 0.476098 -4.090238 0.831373 0.717647 0.364706
v 0.101620 0.476394 -4.091281 0.815686 0.701961 0.364706
v 0.098418 0.474442 -4.092254 0.835294 0.713725 0.372549
v 0.124859 0.485267 -4.087765 0.847059 0.756863 0.454902
v 0.128087 0.485559 -4.086721 0.878431 0.784314 0.478431
v 0.120837 0.484147 -4.088942 0.890196 0.784314 0.447059
v 0.128721 0.481518 -4.083808 0.858824 0.776471 0.482353
v 0.122983 0.478204 -4.084041 0.854902 0.745098 0.407843
v 0.125537 0.478468 -4.083020 0.839216 0.721569 0.380392
v 0.122311 0.481998 -4.086905 0.901961 0.803922 0.470588
v 0.118048 0.480437 -4.087855 0.839216 0.721569 0.368627
v 0.114538 0.478176 -4.087470 0.866667 0.749020 0.396078
v 0.116029 0.476265 -4.085799 0.878431 0.764706 0.411765
v 0.120197 0.476997 -4.084719 0.854902 0.745098 0.407843
v 0.124045 0.475136 -4.081782 0.819608 0.709804 0.376471
v 0.116710 0.474501 -4.084270 0.831373 0.721569 0.384314
v 0.121528 0.474571 -4.082501 0.815686 0.709804 0.388235
v 0.116382 0.470885 -4.081991 0.847059 0.749020 0.427451
v 0.126967 0.475999 -4.081189 0.874510 0.780392 0.458824
v 0.132070 0.474894 -4.078236 0.854902 0.764706 0.478431
v 0.126703 0.473472 -4.079753 0.815686 0.701961 0.368627
v 0.129463 0.471798 -4.077629 0.800000 0.690196 0.372549
v 0.125192 0.470294 -4.078184 0.847059 0.721569 0.380392
v 0.127713 0.468066 -4.075944 0.788235 0.666667 0.352941
v 0.122474 0.471832 -4.080576 0.839216 0.725490 0.384314
v 0.122848 0.468044 -4.077920 0.866667 0.745098 0.384314
v 0.115101 0.466641 -4.079959 0.803922 0.698039 0.388235
v 0.111101 0.478569 -4.088871 0.835294 0.705882 0.349020
v 0.113906 0.475215 -4.086118 0.847059 0.737255 0.407843
v 0.107218 0.476284 -4.089347 0.827451 0.709804 0.376471
v 0.104895 0.473587 -4.088345 0.847059 0.737255 0.403922
v 0.102219 0.474102 -4.089477 0.850980 0.737255 0.388235
v 0.111285 0.473675 -4.086144 0.839216 0.733333 0.411765
v 0.108657 0.474889 -4.088045 0.811765 0.698039 0.384314
v 0.114084 0.472807 -4.084508 0.803922 0.694118 0.372549
v 0.113009 0.468941 -4.082002 0.811765 0.713725 0.415686
v 0.110959 0.469817 -4.083650 0.827451 0.725490 0.411765
v 0.107613 0.468368 -4.084217 0.913725 0.831373 0.505882
v 0.110193 0.467103 -4.081940 0.854902 0.768627 0.478431
v 0.107492 0.463772 -4.081563 0.878431 0.803922 0.501961
v 0.103505 0.470493 -4.086979 0.878431 0.788235 0.478431
v 0.102471 0.466782 -4.085518 0.847059 0.737255 0.400000
v 0.099510 0.470849 -4.089324 0.815686 0.713725 0.396078
v 0.098010 0.470198 -4.089691 0.811765 0.701961 0.380392
v 0.100079 0.465970 -4.086236 0.862745 0.752941 0.411765
v 0.105975 0.466320 -4.083756 0.878431 0.792157 0.478431
v 0.102269 0.463736 -4.083547 0.854902 0.768627 0.454902
v 0.098933 0.461954 -4.084392 0.847059 0.756863 0.443137
v 0.111476 0.466954 -4.081243 0.831373 0.737255 0.435294
v 0.135004 0.466206 -4.071977 0.858824 0.741176 0.415686
v 0.130623 0.467593 -4.074281 0.792157 0.662745 0.337255
v 0.124762 0.466886 -4.076162 0.835294 0.721569 0.400000
v 0.128584 0.465389 -4.073685 0.772549 0.639216 0.329412
v 0.126365 0.463340 -4.072911 0.815686 0.682353 0.345098
v 0.122540 0.465699 -4.076334 0.850980 0.725490 0.380392
v 0.119757 0.467607 -4.078878 0.827451 0.705882 0.360784
v 0.124896 0.464501 -4.074156 0.827451 0.705882 0.368627
v 0.121355 0.463196 -4.075287 0.862745 0.737255 0.392157
v 0.127623 0.461443 -4.071072 0.819608 0.694118 0.349020
v 0.124637 0.461196 -4.072242 0.854902 0.725490 0.360784
v 0.119261 0.460953 -4.074622 0.811765 0.694118 0.384314
v 0.121873 0.459199 -4.072218 0.823529 0.701961 0.368627
v 0.119027 0.457287 -4.072448 0.831373 0.698039 0.352941
v 0.101139 0.460750 -4.082515 0.847059 0.756863 0.450980
v 0.101441 0.458013 -4.080621 0.894118 0.819608 0.521569
v 0.116198 0.462578 -4.076937 0.800000 0.686275 0.368627
v 0.109651 0.462850 -4.079900 0.874510 0.796078 0.494118
v 0.112016 0.462619 -4.078411 0.850980 0.760784 0.447059
v 0.116135 0.457800 -4.074073 0.850980 0.721569 0.360784
v 0.111830 0.458867 -4.076268 0.843137 0.745098 0.419608
v 0.105051 0.460247 -4.080448 0.898039 0.811765 0.509804
v 0.108589 0.458080 -4.077345 0.862745 0.784314 0.494118
v 0.100327 0.455233 -4.079404 0.874510 0.784314 0.474510
v 0.098013 0.459470 -4.083443 0.862745 0.760784 0.439216
v 0.105051 0.456294 -4.077541 0.878431 0.807843 0.529412
v 0.103225 0.454255 -4.077276 0.870588 0.784314 0.482353
v 0.110652 0.455693 -4.074600 0.843137 0.752941 0.450980
v 0.107254 0.454359 -4.075215 0.843137 0.764706 0.482353
v 0.115890 0.455369 -4.072389 0.819608 0.701961 0.360784
v 0.114457 0.452213 -4.070821 0.854902 0.729412 0.372549
v 0.111236 0.453119 -4.072510 0.835294 0.729412 0.411765
v 0.105572 0.451988 -4.074880 0.866667 0.768627 0.447059
v 0.108879 0.453161 -4.073631 0.807843 0.721569 0.427451
v 0.109374 0.450925 -4.071738 0.815686 0.717647 0.403922
v 0.106626 0.450549 -4.073310 0.866667 0.772549 0.443137
v 0.102325 0.451438 -4.075931 0.827451 0.737255 0.431373
v 0.101421 0.448902 -4.074644 0.835294 0.737255 0.423529
v 0.105728 0.448280 -4.072106 0.850980 0.749020 0.423529
v 0.103746 0.445967 -4.071549 0.858824 0.760784 0.454902
v 0.078166 0.476248 -4.100800 0.807843 0.698039 0.396078
v 0.094389 0.477484 -4.095162 0.760784 0.639216 0.325490
v 0.087349 0.477397 -4.097784 0.815686 0.686275 0.341176
v 0.089389 0.475886 -4.096089 0.831373 0.717647 0.380392
v 0.088181 0.472453 -4.094381 0.835294 0.717647 0.388235
v 0.086098 0.473774 -4.096020 0.831373 0.709804 0.376471
v 0.096269 0.473510 -4.092702 0.886275 0.776471 0.427451
v 0.092370 0.473239 -4.093646 0.796078 0.670588 0.337255
v 0.092393 0.470615 -4.091962 0.788235 0.666667 0.337255
v 0.089308 0.470510 -4.092786 0.800000 0.690196 0.384314
v 0.084876 0.477509 -4.098991 0.819608 0.698039 0.360784
v 0.083634 0.475020 -4.097851 0.807843 0.705882 0.388235
v 0.080595 0.475781 -4.099383 0.850980 0.737255 0.419608
v 0.083931 0.471707 -4.095910 0.800000 0.674510 0.349020
v 0.081511 0.469725 -4.095688 0.788235 0.670588 0.360784
v 0.080612 0.471719 -4.097566 0.800000 0.678431 0.364706
v 0.086239 0.469709 -4.093780 0.819608 0.705882 0.392157
v 0.082807 0.466941 -4.093340 0.823529 0.701961 0.392157
v 0.092818 0.466243 -4.089424 0.780392 0.662745 0.360784
v 0.089124 0.465428 -4.090040 0.784314 0.666667 0.372549
v 0.088296 0.468098 -4.091840 0.796078 0.678431 0.372549
v 0.085319 0.465214 -4.091354 0.815686 0.705882 0.411765
v 0.083967 0.462270 -4.090212 0.819608 0.698039 0.396078
v 0.080146 0.460961 -4.091046 0.737255 0.631373 0.364706
v 0.073506 0.474687 -4.102137 0.752941 0.635294 0.341176
v 0.076308 0.473337 -4.099953 0.835294 0.705882 0.372549
v 0.071610 0.472201 -4.101462 0.745098 0.615686 0.325490
v 0.068517 0.473330 -4.103431 0.780392 0.647059 0.349020
v 0.062645 0.471486 -4.103792 0.831373 0.717647 0.400000
v 0.067188 0.471267 -4.102401 0.772549 0.643137 0.349020
v 0.065480 0.468394 -4.101112 0.811765 0.682353 0.360784
v 0.064296 0.466082 -4.099865 0.827451 0.698039 0.368627
v 0.061196 0.468460 -4.102567 0.819608 0.713725 0.407843
v 0.061287 0.464688 -4.100194 0.811765 0.701961 0.384314
v 0.075999 0.470033 -4.098190 0.800000 0.670588 0.352941
v 0.071845 0.468016 -4.098617 0.768627 0.650980 0.376471
v 0.067654 0.466244 -4.098629 0.784314 0.650980 0.341176
v 0.071613 0.465258 -4.097004 0.776471 0.666667 0.400000
v 0.078252 0.465970 -4.094879 0.788235 0.670588 0.364706
v 0.075113 0.467360 -4.096826 0.784314 0.666667 0.372549
v 0.074523 0.463852 -4.094917 0.752941 0.647059 0.376471
v 0.078106 0.462123 -4.092647 0.756863 0.639216 0.356863
v 0.069397 0.462049 -4.095177 0.862745 0.764706 0.435294
v 0.073544 0.459834 -4.092513 0.741176 0.658824 0.419608
v 0.073514 0.456912 -4.090613 0.815686 0.721569 0.435294
v 0.067060 0.462521 -4.096338 0.835294 0.717647 0.396078
v 0.067179 0.464019 -4.097217 0.811765 0.686275 0.372549
v 0.063631 0.461919 -4.097630 0.843137 0.721569 0.384314
v 0.066340 0.459705 -4.095380 0.819608 0.705882 0.384314
v 0.064740 0.457873 -4.095064 0.823529 0.721569 0.419608
v 0.066454 0.455236 -4.092611 0.749020 0.662745 0.411765
v 0.070884 0.458540 -4.092778 0.858824 0.772549 0.478431
v 0.070562 0.455585 -4.090908 0.796078 0.717647 0.458824
v 0.068888 0.453228 -4.090389 0.756863 0.682353 0.431373
v 0.061818 0.453532 -4.093304 0.886275 0.835294 0.596078
v 0.095712 0.467728 -4.088981 0.843137 0.741176 0.439216
v 0.094788 0.463574 -4.087056 0.839216 0.741176 0.443137
v 0.091013 0.462745 -4.088107 0.760784 0.650980 0.364706
v 0.086942 0.460536 -4.088107 0.835294 0.709804 0.400000
v 0.082117 0.459355 -4.089555 0.729412 0.619608 0.349020
v 0.095884 0.461949 -4.085747 0.878431 0.784314 0.478431
v 0.092103 0.459238 -4.085302 0.803922 0.690196 0.380392
v 0.091468 0.457242 -4.084038 0.823529 0.694118 0.360784
v 0.095390 0.455298 -4.081497 0.788235 0.658824 0.333333
v 0.092623 0.455711 -4.082516 0.823529 0.690196 0.352941
v 0.090174 0.453905 -4.082521 0.800000 0.654902 0.321569
v 0.091649 0.453113 -4.081405 0.803922 0.678431 0.356863
v 0.089853 0.457772 -4.084991 0.819608 0.690196 0.360784
v 0.083013 0.457630 -4.088167 0.745098 0.627451 0.341176
v 0.085178 0.455636 -4.085719 0.784314 0.662745 0.352941
v 0.083269 0.454666 -4.085667 0.788235 0.674510 0.364706
v 0.080051 0.454337 -4.086192 0.752941 0.647059 0.368627
v 0.088476 0.456177 -4.084573 0.823529 0.682353 0.345098
v 0.086895 0.454018 -4.083680 0.803922 0.670588 0.345098
v 0.088368 0.450876 -4.081254 0.788235 0.658824 0.337255
v 0.083935 0.450264 -4.082296 0.780392 0.662745 0.364706
v 0.083164 0.453201 -4.084623 0.792157 0.674510 0.360784
v 0.097657 0.455242 -4.080641 0.819608 0.701961 0.376471
v 0.098513 0.450902 -4.077436 0.827451 0.713725 0.388235
v 0.094775 0.451910 -4.079583 0.819608 0.705882 0.384314
v 0.099473 0.446933 -4.073916 0.839216 0.725490 0.400000
v 0.096403 0.445471 -4.074319 0.847059 0.745098 0.431373
v 0.099757 0.444575 -4.071986 0.768627 0.670588 0.400000
v 0.096741 0.443306 -4.072730 0.811765 0.701961 0.396078
v 0.096535 0.447983 -4.075990 0.854902 0.752941 0.435294
v 0.094427 0.446669 -4.076051 0.854902 0.756863 0.443137
v 0.089887 0.448248 -4.078739 0.768627 0.658824 0.372549
v 0.080563 0.447548 -4.080966 0.780392 0.698039 0.443137
v 0.086205 0.446942 -4.078706 0.745098 0.647059 0.380392
v 0.085753 0.445104 -4.077580 0.760784 0.658824 0.384314
v 0.089696 0.443067 -4.075077 0.776471 0.670588 0.372549
v 0.079639 0.456386 -4.088305 0.733333 0.635294 0.368627
v 0.075353 0.453226 -4.087267 0.803922 0.701961 0.392157
v 0.073920 0.454332 -4.088727 0.827451 0.729412 0.435294
v 0.073731 0.450666 -4.085903 0.819608 0.737255 0.458824
v 0.078980 0.453128 -4.085640 0.772549 0.666667 0.372549
v 0.078649 0.449109 -4.082943 0.780392 0.686275 0.407843
v 0.074732 0.449593 -4.084762 0.831373 0.749020 0.458824
v 0.076804 0.448540 -4.083336 0.796078 0.705882 0.403922
v 0.071429 0.451379 -4.087754 0.792157 0.713725 0.458824
v 0.068517 0.450553 -4.088694 0.854902 0.772549 0.474510
v 0.070570 0.449022 -4.086726 0.823529 0.749020 0.466667
v 0.068913 0.447076 -4.086590 0.823529 0.737255 0.431373
v 0.067036 0.449072 -4.088614 0.862745 0.792157 0.501961
v 0.066507 0.445514 -4.086618 0.858824 0.764706 0.447059
v 0.074103 0.445843 -4.083376 0.784314 0.709804 0.447059
v 0.077798 0.445258 -4.080729 0.850980 0.772549 0.490196
v 0.073674 0.443269 -4.081946 0.843137 0.772549 0.509804
v 0.065862 0.443420 -4.085628 0.850980 0.760784 0.458824
v 0.071741 0.445753 -4.084497 0.800000 0.717647 0.439216
v 0.071277 0.441076 -4.081469 0.890196 0.827451 0.556863
v 0.068571 0.443139 -4.084011 0.811765 0.737255 0.458824
v 0.066424 0.439829 -4.083473 0.882353 0.803922 0.513725
v 0.069940 0.438028 -4.080439 0.866667 0.811765 0.552941
v 0.080946 0.445670 -4.079338 0.760784 0.674510 0.415686
v 0.079885 0.441793 -4.077626 0.772549 0.666667 0.388235
v 0.075861 0.441916 -4.079849 0.823529 0.737255 0.462745
v 0.075702 0.438371 -4.077360 0.843137 0.756863 0.462745
v 0.084059 0.442429 -4.076620 0.737255 0.631373 0.368627
v 0.073032 0.439365 -4.079423 0.870588 0.803922 0.525490
v 0.093600 0.439203 -4.071013 0.850980 0.741176 0.411765
v 0.088083 0.440178 -4.073755 0.858824 0.764706 0.443137
v 0.086332 0.439074 -4.073556 0.843137 0.741176 0.423529
v 0.090904 0.440857 -4.072969 0.827451 0.725490 0.407843
v 0.066308 0.437360 -4.082148 0.886275 0.807843 0.501961
v 0.082961 0.437884 -4.074063 0.788235 0.686275 0.388235
v 0.082482 0.434839 -4.072068 0.792157 0.690196 0.388235
v 0.078759 0.438845 -4.076074 0.803922 0.713725 0.431373
v 0.080216 0.436808 -4.074421 0.843137 0.752941 0.462745
v 0.076966 0.435687 -4.075092 0.792157 0.705882 0.415686
v 0.079319 0.433772 -4.072775 0.862745 0.768627 0.458824
v 0.071391 0.435405 -4.078065 0.874510 0.796078 0.501961
v 0.074571 0.435389 -4.076323 0.862745 0.780392 0.474510
v 0.067000 0.433588 -4.079202 0.870588 0.796078 0.498039
v 0.069854 0.431991 -4.076929 0.862745 0.788235 0.490196
v 0.071838 0.430344 -4.074530 0.886275 0.811765 0.517647
v 0.073873 0.429718 -4.073119 0.847059 0.772549 0.482353
v 0.068434 0.427266 -4.074699 0.823529 0.741176 0.439216
v 0.070067 0.425179 -4.072130 0.854902 0.780392 0.490196
v 0.031250 0.463991 -4.113319 0.882353 0.780392 0.439216
v 0.039874 0.469329 -4.111665 0.886275 0.807843 0.505882
v 0.037327 0.466095 -4.111583 0.882353 0.803922 0.513725
v 0.037746 0.462221 -4.108746 0.839216 0.733333 0.396078
v 0.036158 0.458839 -4.107681 0.854902 0.749020 0.411765
v 0.033111 0.460681 -4.110262 0.843137 0.729412 0.380392
v 0.025443 0.463576 -4.114978 0.843137 0.737255 0.407843
v 0.028801 0.460795 -4.111986 0.854902 0.741176 0.388235
v 0.030189 0.458715 -4.109945 0.866667 0.745098 0.388235
v 0.025257 0.459158 -4.112451 0.890196 0.792157 0.447059
v 0.028004 0.456945 -4.109743 0.870588 0.776471 0.443137
v 0.024939 0.455416 -4.109805 0.886275 0.803922 0.498039
v 0.024797 0.452658 -4.108318 0.831373 0.756863 0.486275
v 0.010869 0.458154 -4.118298 0.803922 0.686275 0.352941
v 0.002599 0.456904 -4.120788 0.835294 0.729412 0.403922
v 0.004250 0.454655 -4.118187 0.796078 0.678431 0.356863
v 0.022059 0.462911 -4.116129 0.827451 0.713725 0.364706
v 0.018654 0.462862 -4.117330 0.858824 0.756863 0.427451
v 0.019350 0.459654 -4.114793 0.886275 0.788235 0.454902
v 0.016455 0.461834 -4.117623 0.882353 0.807843 0.513725
v 0.023429 0.461005 -4.114355 0.870588 0.768627 0.431373
v 0.015947 0.458348 -4.115782 0.874510 0.811765 0.545098
v 0.022265 0.456874 -4.111820 0.858824 0.768627 0.447059
v 0.018172 0.456644 -4.113487 0.917647 0.843137 0.545098
v 0.013656 0.459585 -4.117685 0.850980 0.776471 0.494118
v 0.011537 0.455802 -4.116269 0.819608 0.713725 0.392157
v 0.007886 0.454015 -4.116468 0.800000 0.670588 0.333333
v 0.019830 0.454354 -4.111269 0.862745 0.800000 0.537255
v 0.016567 0.454054 -4.112372 0.878431 0.815686 0.549020
v 0.009390 0.452568 -4.114748 0.839216 0.713725 0.372549
v 0.008317 0.449420 -4.113216 0.874510 0.772549 0.450980
v 0.013315 0.453829 -4.113983 0.835294 0.752941 0.450980
v 0.015218 0.451497 -4.111357 0.866667 0.800000 0.513725
v 0.011197 0.451165 -4.112714 0.854902 0.760784 0.450980
v 0.012888 0.448762 -4.110385 0.878431 0.796078 0.490196
v 0.013434 0.446467 -4.108787 0.858824 0.760784 0.431373
v 0.008796 0.447399 -4.111560 0.850980 0.752941 0.427451
v -0.000401 0.459457 -4.123563 0.858824 0.772549 0.470588
v -0.003607 0.456791 -4.122873 0.874510 0.807843 0.549020
v -0.000878 0.450831 -4.117557 0.874510 0.772549 0.462745
v -0.005670 0.459550 -4.125699 0.858824 0.768627 0.466667
v -0.007684 0.454616 -4.122773 0.882353 0.807843 0.525490
v -0.009861 0.456968 -4.125392 0.850980 0.772549 0.494118
v -0.012023 0.451613 -4.123189 0.819608 0.729412 0.427451
v -0.014012 0.452872 -4.124685 0.823529 0.737255 0.447059
v -0.003925 0.453795 -4.120723 0.843137 0.776471 0.525490
v -0.008571 0.451797 -4.121574 0.890196 0.815686 0.529412
v -0.011422 0.448729 -4.121127 0.772549 0.686275 0.419608
v -0.008880 0.449964 -4.120543 0.874510 0.796078 0.513725
v -0.008697 0.446503 -4.118451 0.803922 0.717647 0.427451
v -0.013585 0.445697 -4.120048 0.792157 0.705882 0.411765
v 0.002016 0.452891 -4.117995 0.854902 0.749020 0.419608
v 0.001872 0.448972 -4.115317 0.807843 0.690196 0.360784
v 0.005058 0.448940 -4.114244 0.819608 0.690196 0.352941
v -0.001288 0.448544 -4.116254 0.854902 0.752941 0.423529
v -0.004972 0.450017 -4.118831 0.882353 0.815686 0.564706
v -0.004094 0.446780 -4.115981 0.901961 0.831373 0.545098
v 0.003845 0.446725 -4.113403 0.835294 0.709804 0.364706
v 0.006553 0.444601 -4.110915 0.843137 0.733333 0.403922
v 0.005625 0.441908 -4.109513 0.858824 0.741176 0.396078
v -0.001146 0.444072 -4.113297 0.831373 0.729412 0.407843
v 0.002682 0.443177 -4.111583 0.831373 0.713725 0.372549
v -0.005870 0.446687 -4.116893 0.874510 0.796078 0.498039
v -0.003529 0.445329 -4.114942 0.882353 0.815686 0.533333
v -0.007751 0.444457 -4.116721 0.803922 0.709804 0.415686
v -0.003658 0.441136 -4.112982 0.831373 0.741176 0.439216
v 0.002587 0.440427 -4.110132 0.807843 0.690196 0.349020
v 0.004269 0.439873 -4.109136 0.803922 0.682353 0.341176
v -0.000585 0.438086 -4.109650 0.800000 0.694118 0.388235
v -0.006919 0.439748 -4.113601 0.803922 0.721569 0.450980
v -0.004683 0.438192 -4.111683 0.800000 0.717647 0.458824
v -0.001678 0.440096 -4.111588 0.752941 0.662745 0.376471
v -0.003473 0.436249 -4.109878 0.796078 0.701961 0.435294
v -0.011507 0.437433 -4.113554 0.874510 0.796078 0.501961
v -0.009772 0.435222 -4.111217 0.886275 0.819608 0.545098
v -0.006970 0.432620 -4.108424 0.878431 0.788235 0.458824
v 0.057607 0.469275 -4.104704 0.831373 0.725490 0.411765
v 0.054249 0.469837 -4.106045 0.866667 0.760784 0.423529
v 0.052611 0.470675 -4.107292 0.870588 0.768627 0.423529
v 0.051144 0.467815 -4.106053 0.831373 0.725490 0.380392
v 0.052939 0.466257 -4.104253 0.839216 0.717647 0.368627
v 0.052702 0.463325 -4.102245 0.866667 0.772549 0.462745
v 0.059238 0.464686 -4.101159 0.850980 0.752941 0.443137
v 0.057046 0.466278 -4.103008 0.827451 0.717647 0.396078
v 0.046859 0.467617 -4.107156 0.831373 0.705882 0.352941
v 0.044835 0.468495 -4.108488 0.835294 0.733333 0.403922
v 0.043976 0.464613 -4.106990 0.835294 0.713725 0.360784
v 0.049543 0.464709 -4.104552 0.831373 0.717647 0.380392
v 0.047600 0.465538 -4.105622 0.831373 0.705882 0.352941
v 0.046054 0.463698 -4.105358 0.839216 0.721569 0.372549
v 0.044711 0.461317 -4.104380 0.847059 0.737255 0.400000
v 0.048710 0.461654 -4.103168 0.850980 0.768627 0.466667
v 0.055878 0.460804 -4.099682 0.874510 0.803922 0.529412
v 0.050788 0.459183 -4.100817 0.862745 0.780392 0.490196
v 0.045825 0.458370 -4.102186 0.882353 0.807843 0.513725
v 0.049944 0.456972 -4.100040 0.847059 0.764706 0.486275
v 0.047505 0.455821 -4.100330 0.870588 0.792157 0.505882
v 0.042270 0.454386 -4.101923 0.839216 0.760784 0.458824
v 0.059205 0.460999 -4.098859 0.807843 0.725490 0.439216
v 0.052583 0.458813 -4.099699 0.866667 0.788235 0.501961
v 0.060445 0.458073 -4.096711 0.866667 0.796078 0.525490
v 0.058964 0.455387 -4.095564 0.882353 0.823529 0.576471
v 0.056316 0.457753 -4.097468 0.827451 0.752941 0.486275
v 0.054472 0.455264 -4.096669 0.827451 0.752941 0.486275
v 0.053912 0.453608 -4.096161 0.827451 0.752941 0.482353
v 0.050454 0.454261 -4.098198 0.800000 0.725490 0.462745
v 0.045976 0.451855 -4.098694 0.890196 0.827451 0.556863
v 0.039650 0.464557 -4.109149 0.850980 0.752941 0.427451
v 0.039925 0.459766 -4.106350 0.819608 0.701961 0.352941
v 0.038072 0.457121 -4.105830 0.843137 0.729412 0.384314
v 0.033167 0.454772 -4.106268 0.847059 0.741176 0.392157
v 0.036487 0.454327 -4.104762 0.839216 0.721569 0.376471
v 0.041564 0.456093 -4.103169 0.827451 0.733333 0.415686
v 0.039723 0.455054 -4.103657 0.827451 0.729412 0.407843
v 0.037093 0.452375 -4.103275 0.823529 0.705882 0.360784
v 0.036870 0.449267 -4.101489 0.843137 0.741176 0.396078
v 0.031656 0.456125 -4.107814 0.862745 0.756863 0.423529
v 0.029083 0.453066 -4.106568 0.886275 0.788235 0.454902
v 0.032173 0.451165 -4.104431 0.866667 0.752941 0.400000
v 0.026629 0.451230 -4.106590 0.874510 0.792157 0.509804
v 0.022584 0.449002 -4.106487 0.847059 0.760784 0.482353
v 0.034477 0.447956 -4.101720 0.890196 0.792157 0.439216
v 0.028653 0.447656 -4.103582 0.858824 0.768627 0.482353
v 0.054985 0.451404 -4.094894 0.847059 0.764706 0.470588
v 0.059612 0.449867 -4.092191 0.850980 0.776471 0.494118
v 0.057998 0.451758 -4.094082 0.847059 0.784314 0.525490
v 0.056067 0.448461 -4.092891 0.890196 0.807843 0.494118
v 0.052679 0.449310 -4.094955 0.850980 0.768627 0.466667
v 0.060646 0.447793 -4.090744 0.874510 0.792157 0.494118
v 0.056302 0.446048 -4.091418 0.835294 0.737255 0.427451
v 0.058394 0.445406 -4.090264 0.823529 0.737255 0.443137
v 0.056471 0.442948 -4.089899 0.819608 0.717647 0.407843
v 0.050270 0.451514 -4.096898 0.843137 0.764706 0.482353
v 0.050016 0.450117 -4.096259 0.850980 0.772549 0.478431
v 0.051184 0.445866 -4.093425 0.807843 0.717647 0.411765
v 0.044089 0.451276 -4.099128 0.878431 0.811765 0.541176
v 0.045018 0.448358 -4.096774 0.894118 0.839216 0.576471
v 0.049301 0.447745 -4.094947 0.819608 0.737255 0.454902
v 0.052027 0.443802 -4.091826 0.866667 0.776471 0.454902
v 0.049053 0.444688 -4.093209 0.807843 0.725490 0.431373
v 0.048343 0.441752 -4.091558 0.858824 0.776471 0.466667
v 0.051849 0.441331 -4.090497 0.843137 0.745098 0.415686
v 0.045677 0.440066 -4.091851 0.847059 0.756863 0.450980
v 0.049163 0.440207 -4.090482 0.850980 0.760784 0.443137
v 0.039831 0.451192 -4.101476 0.866667 0.776471 0.454902
v 0.029688 0.445201 -4.102024 0.815686 0.725490 0.447059
v 0.032430 0.446743 -4.101659 0.847059 0.737255 0.403922
v 0.032866 0.443734 -4.099427 0.835294 0.737255 0.407843
v 0.026835 0.443167 -4.101752 0.803922 0.733333 0.505882
v 0.029045 0.442264 -4.100349 0.796078 0.717647 0.482353
v 0.041340 0.446273 -4.097408 0.854902 0.768627 0.454902
v 0.042837 0.445900 -4.096260 0.850980 0.780392 0.498039
v 0.038858 0.446776 -4.098894 0.898039 0.811765 0.474510
v 0.036450 0.444440 -4.098580 0.933333 0.858824 0.525490
v 0.039049 0.440608 -4.095474 0.905882 0.823529 0.509804
v 0.046320 0.444600 -4.094089 0.866667 0.792157 0.509804
v 0.032162 0.440136 -4.097862 0.831373 0.752941 0.482353
v 0.036743 0.439543 -4.095880 0.894118 0.819608 0.521569
v 0.042242 0.439304 -4.092888 0.866667 0.788235 0.490196
v 0.043065 0.437108 -4.091203 0.866667 0.768627 0.450980
v 0.039274 0.436194 -4.092388 0.886275 0.807843 0.513725
v 0.033730 0.437427 -4.095853 0.858824 0.792157 0.533333
v 0.029107 0.436114 -4.097409 0.800000 0.713725 0.443137
v 0.036311 0.435556 -4.093256 0.886275 0.819608 0.552941
v 0.036107 0.432254 -4.091527 0.886275 0.823529 0.556863
v 0.030713 0.432399 -4.094368 0.788235 0.709804 0.462745
v 0.032006 0.428401 -4.091138 0.831373 0.752941 0.478431
v 0.033829 0.431464 -4.092355 0.866667 0.792157 0.517647
v 0.064182 0.450407 -4.090669 0.858824 0.784314 0.509804
v 0.061545 0.445315 -4.088944 0.866667 0.780392 0.486275
v 0.060099 0.442452 -4.087673 0.839216 0.733333 0.411765
v 0.057926 0.439988 -4.087287 0.858824 0.764706 0.443137
v 0.063462 0.441205 -4.085272 0.854902 0.764706 0.462745
v 0.063293 0.438335 -4.083827 0.843137 0.745098 0.435294
v 0.059079 0.435423 -4.084125 0.827451 0.725490 0.411765
v 0.046745 0.436345 -4.089109 0.811765 0.713725 0.403922
v 0.053500 0.439070 -4.088605 0.823529 0.709804 0.376471
v 0.056214 0.436391 -4.085874 0.839216 0.721569 0.380392
v 0.052840 0.435580 -4.086525 0.843137 0.745098 0.431373
v 0.049630 0.437114 -4.088485 0.866667 0.764706 0.427451
v 0.047748 0.433601 -4.087173 0.823529 0.721569 0.400000
v 0.054567 0.433497 -4.084502 0.854902 0.768627 0.466667
v 0.044529 0.433513 -4.088553 0.847059 0.741176 0.411765
v 0.045894 0.430802 -4.086191 0.866667 0.788235 0.474510
v 0.041492 0.433068 -4.089874 0.819608 0.725490 0.415686
v 0.039380 0.432032 -4.090062 0.866667 0.780392 0.482353
v 0.019226 0.450387 -4.108798 0.803922 0.729412 0.470588
v 0.019931 0.447167 -4.106582 0.854902 0.772549 0.494118
v 0.015981 0.448396 -4.108926 0.847059 0.764706 0.466667
v 0.016571 0.445415 -4.106577 0.862745 0.776471 0.470588
v 0.009465 0.444188 -4.108925 0.792157 0.690196 0.368627
v 0.025200 0.445743 -4.103625 0.831373 0.752941 0.501961
v 0.024359 0.441759 -4.101905 0.803922 0.701961 0.435294
v 0.019543 0.441776 -4.103467 0.850980 0.737255 0.435294
v 0.021207 0.439028 -4.101359 0.749020 0.662745 0.431373
v 0.015904 0.443005 -4.105418 0.890196 0.811765 0.513725
v 0.015902 0.439867 -4.103297 0.850980 0.756863 0.450980
v 0.012861 0.442669 -4.106670 0.862745 0.772549 0.447059
v 0.007888 0.441928 -4.108455 0.862745 0.756863 0.423529
v 0.011505 0.438490 -4.104863 0.803922 0.686275 0.364706
v 0.008522 0.438480 -4.106411 0.866667 0.745098 0.411765
v 0.010343 0.435872 -4.104066 0.772549 0.650980 0.345098
v 0.014581 0.439184 -4.103462 0.843137 0.729412 0.407843
v 0.016986 0.437114 -4.101404 0.796078 0.686275 0.400000
v 0.014827 0.436134 -4.101710 0.764706 0.635294 0.325490
v 0.012866 0.436715 -4.102966 0.780392 0.658824 0.333333
v 0.019765 0.435938 -4.099970 0.772549 0.678431 0.427451
v 0.012609 0.433246 -4.101563 0.784314 0.647059 0.321569
v 0.017227 0.434153 -4.099778 0.756863 0.639216 0.356863
v 0.027362 0.438783 -4.099300 0.811765 0.709804 0.443137
v 0.023741 0.436013 -4.099156 0.815686 0.698039 0.396078
v 0.025593 0.432317 -4.096355 0.780392 0.694118 0.439216
v 0.021626 0.431459 -4.096720 0.784314 0.686275 0.435294
v 0.018957 0.432666 -4.098185 0.780392 0.678431 0.415686
v 0.021443 0.429034 -4.095491 0.800000 0.701961 0.450980
v 0.026085 0.430305 -4.095132 0.823529 0.729412 0.447059
v 0.016360 0.431331 -4.098654 0.737255 0.627451 0.360784
v 0.018195 0.428947 -4.096518 0.788235 0.690196 0.427451
v 0.020850 0.425925 -4.093885 0.811765 0.717647 0.458824
v 0.012988 0.427936 -4.098239 0.792157 0.658824 0.356863
v 0.016832 0.425493 -4.095316 0.713725 0.607843 0.352941
v 0.010855 0.425644 -4.097493 0.760784 0.627451 0.313725
v 0.006909 0.432043 -4.103458 0.705882 0.584314 0.333333
v 0.004471 0.436375 -4.106936 0.752941 0.627451 0.321569
v 0.000977 0.434769 -4.106957 0.839216 0.705882 0.368627
v -0.001227 0.433265 -4.106821 0.803922 0.705882 0.423529
v -0.004513 0.431922 -4.106917 0.882353 0.788235 0.474510
v -0.009853 0.433206 -4.109742 0.858824 0.772549 0.462745
v 0.003697 0.432688 -4.104934 0.780392 0.639216 0.333333
v 0.009500 0.431703 -4.102260 0.760784 0.627451 0.341176
v 0.009989 0.429424 -4.100541 0.737255 0.600000 0.309804
v 0.003106 0.429557 -4.102838 0.831373 0.717647 0.431373
v 0.007907 0.426474 -4.099084 0.764706 0.619608 0.309804
v 0.005079 0.428009 -4.101168 0.796078 0.682353 0.396078
v 0.002415 0.426573 -4.101111 0.815686 0.733333 0.474510
v -0.004194 0.429377 -4.105113 0.898039 0.819608 0.517647
v -0.007631 0.428564 -4.106054 0.854902 0.764706 0.458824
v 0.000143 0.429113 -4.103805 0.854902 0.760784 0.478431
v -0.003215 0.426073 -4.102638 0.850980 0.768627 0.486275
v -0.001959 0.424315 -4.101035 0.866667 0.784314 0.494118
v 0.000396 0.423172 -4.099202 0.847059 0.780392 0.529412
v -0.005048 0.423203 -4.101725 0.858824 0.768627 0.458824
v 0.004887 0.425317 -4.099522 0.772549 0.658824 0.380392
v 0.029332 0.426854 -4.091644 0.827451 0.749020 0.486275
v 0.064329 0.434852 -4.081315 0.847059 0.756863 0.443137
v 0.061924 0.433622 -4.081695 0.839216 0.741176 0.423529
v 0.051018 0.432548 -4.085430 0.847059 0.752941 0.435294
v 0.058981 0.428740 -4.079711 0.784314 0.678431 0.372549
v 0.055466 0.431233 -4.082761 0.858824 0.772549 0.462745
v 0.050772 0.428548 -4.082693 0.843137 0.752941 0.443137
v 0.054190 0.427356 -4.080347 0.823529 0.725490 0.419608
v 0.050799 0.425043 -4.080637 0.858824 0.776471 0.474510
v 0.060149 0.431031 -4.080661 0.780392 0.674510 0.368627
v 0.064170 0.430889 -4.079027 0.862745 0.760784 0.431373
v 0.067048 0.428673 -4.076427 0.835294 0.741176 0.427451
v 0.061518 0.426114 -4.077096 0.788235 0.678431 0.372549
v 0.056944 0.425431 -4.078061 0.850980 0.768627 0.474510
v 0.064354 0.427042 -4.076458 0.811765 0.713725 0.407843
v 0.062680 0.424262 -4.075346 0.811765 0.705882 0.384314
v 0.062979 0.422109 -4.073532 0.839216 0.737255 0.407843
v 0.065319 0.423060 -4.073200 0.835294 0.729412 0.411765
v 0.063283 0.420226 -4.071738 0.862745 0.772549 0.454902
v 0.059188 0.419989 -4.072876 0.850980 0.752941 0.423529
v 0.058071 0.423312 -4.076020 0.870588 0.776471 0.466667
v 0.052698 0.423601 -4.078751 0.835294 0.760784 0.478431
v 0.050218 0.420222 -4.077099 0.882353 0.803922 0.490196
v 0.058430 0.421021 -4.074049 0.843137 0.741176 0.415686
v 0.053067 0.418691 -4.074690 0.878431 0.807843 0.521569
v 0.052443 0.414845 -4.072429 0.886275 0.807843 0.494118
v 0.047723 0.429959 -4.084768 0.862745 0.776471 0.482353
v 0.042922 0.427353 -4.085392 0.866667 0.772549 0.454902
v 0.042179 0.429581 -4.087467 0.819608 0.721569 0.411765
v 0.046796 0.426578 -4.083147 0.862745 0.776471 0.466667
v 0.045509 0.424713 -4.082335 0.815686 0.713725 0.392157
v 0.042785 0.422523 -4.081928 0.854902 0.752941 0.423529
v 0.036522 0.429387 -4.089278 0.811765 0.741176 0.482353
v 0.037920 0.427825 -4.087782 0.811765 0.741176 0.482353
v 0.033698 0.425338 -4.088103 0.823529 0.745098 0.470588
v 0.030791 0.422873 -4.088085 0.815686 0.741176 0.486275
v 0.038337 0.424944 -4.085495 0.874510 0.796078 0.490196
v 0.032740 0.420504 -4.085749 0.752941 0.682353 0.443137
v 0.039927 0.422758 -4.083405 0.847059 0.760784 0.447059
v 0.040821 0.420297 -4.080965 0.827451 0.725490 0.411765
v 0.037727 0.420135 -4.082798 0.850980 0.776471 0.498039
v 0.030597 0.415505 -4.084477 0.788235 0.698039 0.435294
v 0.034959 0.417317 -4.082770 0.784314 0.713725 0.466667
v 0.049355 0.422185 -4.079073 0.862745 0.768627 0.458824
v 0.045165 0.421227 -4.080230 0.866667 0.760784 0.427451
v 0.043152 0.418614 -4.079138 0.823529 0.721569 0.396078
v 0.048145 0.418088 -4.076652 0.921569 0.839216 0.509804
v 0.041647 0.416838 -4.078650 0.823529 0.717647 0.396078
v 0.045543 0.416338 -4.076378 0.862745 0.752941 0.400000
v 0.049230 0.416155 -4.074833 0.882353 0.792157 0.474510
v 0.039710 0.412788 -4.077276 0.796078 0.698039 0.415686
v 0.042658 0.411539 -4.074997 0.725490 0.635294 0.407843
v 0.039633 0.418488 -4.080427 0.827451 0.729412 0.427451
v 0.037315 0.414486 -4.079500 0.803922 0.725490 0.466667
v 0.039772 0.414885 -4.078572 0.780392 0.686275 0.403922
v 0.035146 0.412398 -4.079424 0.772549 0.686275 0.423529
v 0.032717 0.411855 -4.080884 0.752941 0.662745 0.403922
v 0.034157 0.410008 -4.078850 0.803922 0.705882 0.419608
v 0.047950 0.410183 -4.071359 0.772549 0.674510 0.396078
v 0.045654 0.412219 -4.073807 0.745098 0.647059 0.388235
v 0.042964 0.408396 -4.072662 0.819608 0.756863 0.533333
v 0.038490 0.410195 -4.075965 0.835294 0.725490 0.411765
v 0.036546 0.410727 -4.077541 0.827451 0.725490 0.419608
v 0.035581 0.408632 -4.076714 0.807843 0.690196 0.376471
v 0.036052 0.406288 -4.074578 0.807843 0.690196 0.372549
v 0.040531 0.405552 -4.071537 0.843137 0.764706 0.486275
v 0.038987 0.407655 -4.073601 0.847059 0.749020 0.427451
v 0.037109 0.404456 -4.072726 0.792157 0.698039 0.400000
v 0.026591 0.424692 -4.091272 0.819608 0.737255 0.478431
v 0.024330 0.427162 -4.093509 0.792157 0.694118 0.419608
v 0.024918 0.423187 -4.091124 0.827451 0.741176 0.474510
v 0.025484 0.419340 -4.088680 0.811765 0.717647 0.439216
v 0.013342 0.422734 -4.094671 0.800000 0.678431 0.392157
v 0.017067 0.421846 -4.092981 0.788235 0.674510 0.392157
v 0.021097 0.421932 -4.091624 0.756863 0.654902 0.380392
v 0.012609 0.417877 -4.092005 0.811765 0.713725 0.450980
v 0.012985 0.414769 -4.090004 0.854902 0.776471 0.513725
v 0.008792 0.423308 -4.096968 0.772549 0.647059 0.341176
v 0.008483 0.418254 -4.093752 0.819608 0.729412 0.443137
v 0.005824 0.421692 -4.096949 0.819608 0.694118 0.376471
v 0.002739 0.421083 -4.097212 0.882353 0.807843 0.545098
v 0.004720 0.418007 -4.094748 0.898039 0.815686 0.513725
v 0.007723 0.416043 -4.092480 0.874510 0.788235 0.501961
v 0.004853 0.415315 -4.093233 0.901961 0.811765 0.513725
v -0.000409 0.420233 -4.097907 0.894118 0.831373 0.560784
v -0.002797 0.420460 -4.099049 0.894118 0.811765 0.513725
v -0.004957 0.417016 -4.097405 0.870588 0.784314 0.490196
v 0.000010 0.416940 -4.095504 0.858824 0.776471 0.478431
v -0.003555 0.414102 -4.095266 0.847059 0.752941 0.439216
v -0.002018 0.413119 -4.094022 0.823529 0.721569 0.396078
v 0.011073 0.415795 -4.091208 0.854902 0.776471 0.509804
v 0.008813 0.412844 -4.089841 0.850980 0.780392 0.533333
v 0.005735 0.413144 -4.091370 0.870588 0.796078 0.533333
v 0.002119 0.413592 -4.093012 0.835294 0.729412 0.411765
v 0.000159 0.409015 -4.090875 0.878431 0.776471 0.450980
v -0.002320 0.410855 -4.092633 0.839216 0.749020 0.439216
v -0.006396 0.409934 -4.093862 0.850980 0.752941 0.447059
v -0.003222 0.407995 -4.091192 0.862745 0.776471 0.470588
v 0.026758 0.421434 -4.089342 0.811765 0.721569 0.454902
v 0.028959 0.419593 -4.087447 0.737255 0.650980 0.407843
v 0.018073 0.419369 -4.091169 0.788235 0.678431 0.396078
v 0.028597 0.416915 -4.086303 0.780392 0.698039 0.454902
v 0.022781 0.418352 -4.088814 0.788235 0.686275 0.407843
v 0.027174 0.415729 -4.086039 0.772549 0.674510 0.419608
v 0.029334 0.414996 -4.084790 0.788235 0.698039 0.435294
v 0.030460 0.411716 -4.082002 0.709804 0.631373 0.403922
v 0.026591 0.411920 -4.083338 0.674510 0.588235 0.372549
v 0.021394 0.415785 -4.087391 0.768627 0.666667 0.384314
v 0.023580 0.413609 -4.085317 0.772549 0.662745 0.384314
v 0.020077 0.412785 -4.085791 0.796078 0.686275 0.368627
v 0.015899 0.416458 -4.089669 0.839216 0.745098 0.458824
v 0.017703 0.414682 -4.087920 0.827451 0.725490 0.415686
v 0.015566 0.412199 -4.087335 0.827451 0.737255 0.458824
v 0.020496 0.410180 -4.083818 0.800000 0.694118 0.376471
v 0.018268 0.407963 -4.082954 0.823529 0.729412 0.447059
v 0.022861 0.409276 -4.082502 0.764706 0.650980 0.345098
v 0.017004 0.410269 -4.085441 0.831373 0.729412 0.435294
v 0.014332 0.409366 -4.085453 0.858824 0.792157 0.545098
v 0.015756 0.406184 -4.082337 0.878431 0.800000 0.525490
v 0.011598 0.410754 -4.087595 0.866667 0.792157 0.541176
v 0.006425 0.410531 -4.089435 0.862745 0.796078 0.541176
v 0.008627 0.408537 -4.086890 0.886275 0.792157 0.509804
v 0.012725 0.407456 -4.084708 0.886275 0.811765 0.545098
v 0.001470 0.407068 -4.089080 0.882353 0.796078 0.494118
v 0.004769 0.406819 -4.087805 0.850980 0.772549 0.501961
v -0.003056 0.404025 -4.088542 0.901961 0.823529 0.509804
v -0.001047 0.403976 -4.087650 0.866667 0.772549 0.462745
v 0.020808 0.406238 -4.080848 0.839216 0.741176 0.458824
v 0.032551 0.408330 -4.078849 0.764706 0.670588 0.403922
v 0.029777 0.408217 -4.080134 0.760784 0.654902 0.384314
v 0.030942 0.406379 -4.078298 0.745098 0.643137 0.380392
v 0.026809 0.405430 -4.079243 0.686275 0.611765 0.396078
v 0.025875 0.404142 -4.078698 0.698039 0.623529 0.415686
v 0.031546 0.404635 -4.076577 0.741176 0.647059 0.400000
v 0.033685 0.403635 -4.074539 0.709804 0.619608 0.388235
v 0.032023 0.401438 -4.073849 0.756863 0.658824 0.411765
v 0.035455 0.402330 -4.072178 0.741176 0.654902 0.400000
v 0.029245 0.399664 -4.073953 0.678431 0.596078 0.376471
v 0.026182 0.401703 -4.076663 0.682353 0.607843 0.403922
v 0.022111 0.403491 -4.078876 0.788235 0.713725 0.474510
v 0.024673 0.402530 -4.077809 0.694118 0.623529 0.419608
v 0.018685 0.402589 -4.079264 0.815686 0.737255 0.470588
v 0.022070 0.398987 -4.075610 0.862745 0.803922 0.584314
v 0.014401 0.400046 -4.078591 0.839216 0.772549 0.513725
v 0.017435 0.397702 -4.076099 0.862745 0.792157 0.529412
v 0.028483 0.397449 -4.072582 0.678431 0.600000 0.384314
v 0.027124 0.397524 -4.073323 0.670588 0.607843 0.403922
v 0.023012 0.396914 -4.073735 0.866667 0.803922 0.560784
v 0.025731 0.397901 -4.073984 0.752941 0.682353 0.447059
v 0.026376 0.394383 -4.071754 0.709804 0.639216 0.415686
v 0.019661 0.396334 -4.074200 0.890196 0.839216 0.623529
v 0.018956 0.393959 -4.072756 0.894118 0.847059 0.631373
v 0.018988 0.391495 -4.070965 0.878431 0.815686 0.576471
v 0.010372 0.403671 -4.083298 0.882353 0.807843 0.545098
v 0.014191 0.402639 -4.080495 0.843137 0.772549 0.521569
v 0.009597 0.401892 -4.082272 0.862745 0.764706 0.466667
v 0.004184 0.404455 -4.086342 0.827451 0.733333 0.447059
v 0.000648 0.401624 -4.085286 0.800000 0.686275 0.396078
v -0.001620 0.402316 -4.086654 0.854902 0.756863 0.450980
v 0.006765 0.402853 -4.084036 0.839216 0.737255 0.447059
v 0.002992 0.400678 -4.083756 0.835294 0.717647 0.407843
v 0.004578 0.399029 -4.081894 0.862745 0.760784 0.431373
v -0.000949 0.400525 -4.085210 0.800000 0.701961 0.400000
v 0.001258 0.399249 -4.083676 0.803922 0.690196 0.376471
v 0.001972 0.396751 -4.081698 0.854902 0.729412 0.384314
v 0.004826 0.396334 -4.079811 0.878431 0.780392 0.439216
v 0.001266 0.392915 -4.079390 0.866667 0.760784 0.439216
v 0.013429 0.394536 -4.075329 0.866667 0.796078 0.537255
v 0.009896 0.390888 -4.074217 0.874510 0.784314 0.482353
v 0.010418 0.393472 -4.076023 0.901961 0.839216 0.588235
v 0.014973 0.391552 -4.072656 0.870588 0.815686 0.596078
v 0.011868 0.389747 -4.072638 0.870588 0.807843 0.572549
v 0.008529 0.387704 -4.072553 0.870588 0.772549 0.458824
v 0.010280 0.397967 -4.078877 0.823529 0.741176 0.447059
v 0.006692 0.393589 -4.077264 0.835294 0.733333 0.411765
v 0.004172 0.393727 -4.078369 0.894118 0.796078 0.458824
v 0.004245 0.391483 -4.076680 0.831373 0.729412 0.407843
v 0.001953 0.389563 -4.076607 0.913725 0.811765 0.470588
v 0.005910 0.389939 -4.075012 0.811765 0.705882 0.392157
v 0.000091 0.387543 -4.075943 0.870588 0.772549 0.447059
v 0.004057 0.386513 -4.073749 0.819608 0.698039 0.360784
v 0.000320 0.384473 -4.073737 0.882353 0.780392 0.447059
v 0.003689 0.383683 -4.071854 0.835294 0.717647 0.384314
v -0.019377 0.485888 -4.368228 0.525490 0.470588 0.305882
v -0.021122 0.484264 -4.368069 0.537255 0.490196 0.349020
v -0.017766 0.482938 -4.367348 0.584314 0.537255 0.380392
v -0.018313 0.479155 -4.366474 0.505882 0.462745 0.337255
v -0.018703 0.471124 -4.365835 0.431373 0.388235 0.258824
v -0.019270 0.469774 -4.366315 0.427451 0.384314 0.258824
v -0.015228 0.469193 -4.366654 0.443137 0.400000 0.258824
v -0.015892 0.465668 -4.368487 0.513725 0.462745 0.305882
v -0.015551 0.463955 -4.368586 0.525490 0.474510 0.321569
v -0.014783 0.460310 -4.367910 0.427451 0.380392 0.250980
v -0.014308 0.458233 -4.367176 0.415686 0.372549 0.247059
v -0.077009 0.484925 -4.369097 0.337255 0.301961 0.196078
v -0.074471 0.484339 -4.369345 0.305882 0.274510 0.184314
v -0.072962 0.483296 -4.369310 0.290196 0.250980 0.160784
v -0.078339 0.485043 -4.369340 0.392157 0.356863 0.223529
v -0.081300 0.485009 -4.369619 0.364706 0.329412 0.192157
v -0.086496 0.485970 -4.369832 0.329412 0.298039 0.200000
v -0.090107 0.486242 -4.369904 0.352941 0.313725 0.207843
v -0.021713 0.485959 -4.368739 0.529412 0.474510 0.321569
v -0.023706 0.483574 -4.368937 0.533333 0.478431 0.325490
v -0.026572 0.480283 -4.368853 0.564706 0.517647 0.368627
v -0.029332 0.479767 -4.370066 0.572549 0.513725 0.349020
v -0.031151 0.474238 -4.369492 0.556863 0.505882 0.372549
v -0.031208 0.464708 -4.369312 0.552941 0.505882 0.364706
v -0.030737 0.462261 -4.368747 0.560784 0.513725 0.380392
v -0.029264 0.456361 -4.369405 0.458824 0.411765 0.270588
v -0.049471 0.453855 -4.369261 0.615686 0.533333 0.313725
v -0.046187 0.452168 -4.369935 0.549020 0.482353 0.301961
v -0.072152 0.482292 -4.369444 0.262745 0.231373 0.141176
v -0.072601 0.480991 -4.369075 0.290196 0.250980 0.149020
v -0.073273 0.479166 -4.369228 0.317647 0.274510 0.176471
v -0.074779 0.476803 -4.368687 0.258824 0.227451 0.141176
v -0.074101 0.474916 -4.370809 0.341176 0.290196 0.156863
v -0.072335 0.462111 -4.368821 0.486275 0.435294 0.301961
v -0.071713 0.461038 -4.368304 0.501961 0.454902 0.329412
v -0.064531 0.457020 -4.369099 0.501961 0.454902 0.321569
v -0.056777 0.455861 -4.369569 0.454902 0.400000 0.266667
v -0.061179 0.456372 -4.369616 0.517647 0.474510 0.345098
v -0.071829 0.463413 -4.370656 0.435294 0.388235 0.250980
v -0.090687 0.451972 -4.369291 0.588235 0.505882 0.270588
v -0.083457 0.448109 -4.369462 0.603922 0.513725 0.278431
v -0.081339 0.445719 -4.369382 0.556863 0.490196 0.294118
v -0.079816 0.442149 -4.369291 0.513725 0.454902 0.298039
v -0.103005 0.490022 -4.369337 0.454902 0.407843 0.266667
v -0.101977 0.490741 -4.370338 0.419608 0.372549 0.239216
v -0.104075 0.489521 -4.369367 0.407843 0.364706 0.243137
v -0.105062 0.488213 -4.368784 0.317647 0.282353 0.188235
v -0.107050 0.486853 -4.370540 0.180392 0.160784 0.101961
v -0.110000 0.483806 -4.369291 0.231373 0.200000 0.113725
v -0.110724 0.482392 -4.369213 0.317647 0.278431 0.192157
v -0.110762 0.477791 -4.369525 0.298039 0.250980 0.145098
v -0.109610 0.475585 -4.369038 0.243137 0.200000 0.070588
v -0.109176 0.473346 -4.370529 0.301961 0.254902 0.125490
v -0.107738 0.472709 -4.369509 0.172549 0.145098 0.070588
v -0.106179 0.470805 -4.369469 0.180392 0.141176 0.058824
v -0.105455 0.469033 -4.369710 0.270588 0.223529 0.117647
v -0.104741 0.469465 -4.369314 0.274510 0.223529 0.105882
v -0.099385 0.459676 -4.369224 0.537255 0.466667 0.282353
v -0.102223 0.464753 -4.369497 0.470588 0.419608 0.266667
v -0.101425 0.462940 -4.369308 0.533333 0.474510 0.290196
v -0.109898 0.464138 -4.369324 0.509804 0.450980 0.286275
v -0.107836 0.463420 -4.369299 0.498039 0.443137 0.282353
v -0.101388 0.461920 -4.369230 0.549020 0.486275 0.305882
v -0.103751 0.460278 -4.369153 0.545098 0.486275 0.321569
v -0.105423 0.462153 -4.369473 0.525490 0.470588 0.305882
v -0.117182 0.464311 -4.369017 0.490196 0.439216 0.294118
v -0.118939 0.464171 -4.369217 0.470588 0.419608 0.278431
v -0.125223 0.461567 -4.369240 0.270588 0.247059 0.180392
v -0.129080 0.459742 -4.369054 0.239216 0.203922 0.058824
v -0.097852 0.457627 -4.369496 0.533333 0.466667 0.298039
v -0.095549 0.454374 -4.369496 0.596078 0.521569 0.282353
v -0.092958 0.453582 -4.369175 0.560784 0.482353 0.258824
v -0.102604 0.457709 -4.369238 0.545098 0.478431 0.309804
v -0.102424 0.453229 -4.369447 0.615686 0.537255 0.337255
v -0.106376 0.450327 -4.369452 0.450980 0.388235 0.207843
v -0.113945 0.446633 -4.369584 0.419608 0.356863 0.172549
v -0.114154 0.443738 -4.370403 0.470588 0.400000 0.223529
v -0.115105 0.442284 -4.369583 0.545098 0.470588 0.266667
v -0.141882 0.452419 -4.368956 0.239216 0.196078 0.086275
v -0.145656 0.450235 -4.369333 0.188235 0.156863 0.062745
v -0.147659 0.448470 -4.369332 0.200000 0.168627 0.062745
v -0.149769 0.446681 -4.369533 0.172549 0.141176 0.050980
v -0.151254 0.445123 -4.370556 0.156863 0.121569 0.031373
v -0.153531 0.442542 -4.369423 0.270588 0.211765 0.082353
v -0.154503 0.441031 -4.369154 0.266667 0.219608 0.105882
v -0.155389 0.437502 -4.368823 0.215686 0.188235 0.105882
v -0.155162 0.436243 -4.370187 0.239216 0.200000 0.105882
v -0.154740 0.433148 -4.369884 0.247059 0.200000 0.101961
v -0.154506 0.431767 -4.369150 0.235294 0.196078 0.113725
v -0.117016 0.589815 -4.222502 0.745098 0.647059 0.388235
v -0.125920 0.585778 -4.224059 0.819608 0.713725 0.427451
v -0.129763 0.585772 -4.225773 0.752941 0.658824 0.384314
v -0.132130 0.584968 -4.227286 0.705882 0.607843 0.364706
v -0.134602 0.584630 -4.229335 0.780392 0.678431 0.419608
v -0.144914 0.582546 -4.236167 0.596078 0.537255 0.368627
v -0.147451 0.582934 -4.238263 0.584314 0.529412 0.364706
v -0.149167 0.578804 -4.236848 0.623529 0.560784 0.368627
v -0.169543 0.575955 -4.248872 0.737255 0.631373 0.396078
v -0.177674 0.574129 -4.254055 0.749020 0.643137 0.407843
v -0.178742 0.575203 -4.255714 0.713725 0.619608 0.396078
v -0.074779 0.482873 -4.367854 0.313725 0.278431 0.180392
v -0.075624 0.483893 -4.368171 0.341176 0.301961 0.196078
v -0.076345 0.482577 -4.366944 0.388235 0.349020 0.219608
v -0.096754 0.488943 -4.369262 0.427451 0.349020 0.152941
v -0.094324 0.488179 -4.369315 0.333333 0.290196 0.184314
v -0.095258 0.488320 -4.368303 0.360784 0.309804 0.176471
v -0.086229 0.485755 -4.368214 0.294118 0.278431 0.196078
v -0.087247 0.485533 -4.367001 0.443137 0.403922 0.274510
v -0.077675 0.484755 -4.368152 0.372549 0.337255 0.215686
v -0.079341 0.484846 -4.368172 0.384314 0.352941 0.211765
v -0.081491 0.484834 -4.368149 0.349020 0.317647 0.176471
v -0.080269 0.484233 -4.366784 0.305882 0.274510 0.172549
v -0.077528 0.483590 -4.366949 0.384314 0.352941 0.223529
v -0.079169 0.481868 -4.365668 0.333333 0.298039 0.188235
v -0.079643 0.483042 -4.365982 0.309804 0.278431 0.184314
v -0.081491 0.483897 -4.365796 0.243137 0.223529 0.137255
v -0.082154 0.482590 -4.364107 0.301961 0.274510 0.172549
v -0.083165 0.485043 -4.368174 0.254902 0.239216 0.156863
v -0.083659 0.484826 -4.366805 0.270588 0.254902 0.164706
v -0.083711 0.484464 -4.365728 0.239216 0.219608 0.125490
v -0.082639 0.483610 -4.364684 0.254902 0.231373 0.137255
v -0.083919 0.484029 -4.364686 0.274510 0.254902 0.152941
v -0.086935 0.484920 -4.365928 0.494118 0.447059 0.294118
v -0.085008 0.484074 -4.364678 0.345098 0.313725 0.207843
v -0.083779 0.483366 -4.363951 0.313725 0.286275 0.184314
v -0.084931 0.483083 -4.363589 0.364706 0.333333 0.227451
v -0.087157 0.482641 -4.363515 0.392157 0.352941 0.235294
v -0.083503 0.482332 -4.363415 0.305882 0.274510 0.172549
v -0.081958 0.481454 -4.363775 0.278431 0.247059 0.152941
v -0.084675 0.481989 -4.363150 0.321569 0.290196 0.180392
v -0.086715 0.481492 -4.362961 0.349020 0.309804 0.196078
v -0.088301 0.485894 -4.368089 0.419608 0.384314 0.274510
v -0.090284 0.486042 -4.368172 0.454902 0.407843 0.290196
v -0.091542 0.486431 -4.368554 0.450980 0.392157 0.239216
v -0.090715 0.485691 -4.367033 0.478431 0.431373 0.305882
v -0.091128 0.485114 -4.365856 0.482353 0.435294 0.305882
v -0.092984 0.487296 -4.369329 0.337255 0.294118 0.180392
v -0.092933 0.487015 -4.368164 0.352941 0.313725 0.200000
v -0.094228 0.487839 -4.368171 0.317647 0.282353 0.196078
v -0.092648 0.486260 -4.367014 0.423529 0.376471 0.235294
v -0.094512 0.487120 -4.366793 0.360784 0.321569 0.211765
v -0.096766 0.486556 -4.364759 0.364706 0.321569 0.196078
v -0.093669 0.485186 -4.364864 0.419608 0.372549 0.243137
v -0.092321 0.484871 -4.365060 0.435294 0.392157 0.270588
v -0.086836 0.484006 -4.364743 0.509804 0.462745 0.305882
v -0.090543 0.484246 -4.364726 0.490196 0.443137 0.317647
v -0.089870 0.483123 -4.363660 0.454902 0.411765 0.294118
v -0.088831 0.482143 -4.362966 0.407843 0.368627 0.262745
v -0.087817 0.480080 -4.362474 0.360784 0.321569 0.207843
v -0.088198 0.481158 -4.362626 0.368627 0.329412 0.223529
v -0.091970 0.480480 -4.361376 0.270588 0.239216 0.133333
v -0.088217 0.479052 -4.362356 0.392157 0.352941 0.227451
v -0.093544 0.482812 -4.362260 0.305882 0.270588 0.168627
v -0.093490 0.481330 -4.361243 0.278431 0.254902 0.164706
v -0.096097 0.482187 -4.361043 0.313725 0.282353 0.184314
v -0.095772 0.480857 -4.360565 0.368627 0.341176 0.247059
v -0.094244 0.479831 -4.360769 0.301961 0.278431 0.192157
v -0.095857 0.479311 -4.360529 0.329412 0.301961 0.219608
v -0.022103 0.483673 -4.368233 0.541176 0.486275 0.352941
v -0.023397 0.481852 -4.368182 0.521569 0.474510 0.349020
v -0.022244 0.481262 -4.367714 0.525490 0.474510 0.352941
v -0.024877 0.480252 -4.368154 0.545098 0.498039 0.360784
v -0.027019 0.477534 -4.368221 0.556863 0.505882 0.364706
v -0.021663 0.479648 -4.367247 0.537255 0.486275 0.352941
v -0.023745 0.477612 -4.367336 0.552941 0.505882 0.356863
v -0.019649 0.478181 -4.366366 0.501961 0.454902 0.337255
v -0.021005 0.476887 -4.366310 0.517647 0.470588 0.352941
v -0.017974 0.473921 -4.365608 0.364706 0.325490 0.231373
v -0.022668 0.475427 -4.366525 0.501961 0.458824 0.325490
v -0.023911 0.473909 -4.366689 0.517647 0.474510 0.341176
v -0.027953 0.474529 -4.368186 0.549020 0.501961 0.368627
v -0.019838 0.473419 -4.365796 0.388235 0.349020 0.247059
v -0.018914 0.472140 -4.365644 0.415686 0.372549 0.250980
v -0.021303 0.469947 -4.366543 0.466667 0.419608 0.278431
v -0.026852 0.472971 -4.367806 0.537255 0.494118 0.364706
v -0.024492 0.469993 -4.367348 0.498039 0.450980 0.301961
v -0.023200 0.471285 -4.366644 0.501961 0.458824 0.313725
v -0.016700 0.466489 -4.368187 0.466667 0.419608 0.278431
v -0.019636 0.467014 -4.367431 0.470588 0.427451 0.294118
v -0.019544 0.468544 -4.366906 0.439216 0.396078 0.270588
v -0.021064 0.467653 -4.367142 0.482353 0.435294 0.298039
v -0.019415 0.465418 -4.367719 0.470588 0.423529 0.290196
v -0.020569 0.465129 -4.367401 0.458824 0.415686 0.290196
v -0.022383 0.468491 -4.367128 0.486275 0.439216 0.298039
v -0.024042 0.467619 -4.367583 0.470588 0.427451 0.290196
v -0.021750 0.465188 -4.367311 0.462745 0.419608 0.290196
v -0.022838 0.464302 -4.367411 0.447059 0.403922 0.274510
v -0.024646 0.465632 -4.367937 0.458824 0.415686 0.282353
v -0.025603 0.463749 -4.368145 0.505882 0.462745 0.317647
v -0.028972 0.471706 -4.368633 0.529412 0.486275 0.341176
v -0.026531 0.467139 -4.368510 0.501961 0.454902 0.317647
v -0.029951 0.469331 -4.369037 0.521569 0.478431 0.352941
v -0.030196 0.465548 -4.369101 0.541176 0.498039 0.364706
v -0.029119 0.462917 -4.368415 0.580392 0.525490 0.360784
v -0.017215 0.465265 -4.368384 0.486275 0.435294 0.286275
v -0.016700 0.463877 -4.368507 0.486275 0.439216 0.298039
v -0.018008 0.463899 -4.368160 0.443137 0.396078 0.270588
v -0.020199 0.463568 -4.367332 0.411765 0.372549 0.266667
v -0.017685 0.462459 -4.368008 0.380392 0.337255 0.231373
v -0.019700 0.462046 -4.366976 0.325490 0.286275 0.196078
v -0.021239 0.463054 -4.366948 0.403922 0.364706 0.258824
v -0.022582 0.462999 -4.366968 0.427451 0.388235 0.266667
v -0.025541 0.462462 -4.367668 0.470588 0.431373 0.294118
v -0.021981 0.460769 -4.365853 0.372549 0.333333 0.219608
v -0.023085 0.460373 -4.365900 0.419608 0.384314 0.266667
v -0.015877 0.460227 -4.367933 0.392157 0.345098 0.227451
v -0.017069 0.459665 -4.367379 0.294118 0.250980 0.160784
v -0.016546 0.457550 -4.366796 0.329412 0.294118 0.184314
v -0.015344 0.457468 -4.367010 0.392157 0.352941 0.227451
v -0.019753 0.459528 -4.365902 0.235294 0.200000 0.129412
v -0.017859 0.458125 -4.366472 0.254902 0.223529 0.133333
v -0.019143 0.457880 -4.365945 0.250980 0.219608 0.137255
v -0.017618 0.456988 -4.366451 0.290196 0.258824 0.160784
v -0.020686 0.460153 -4.365706 0.266667 0.227451 0.145098
v -0.021750 0.459676 -4.365481 0.325490 0.286275 0.196078
v -0.020373 0.458780 -4.365538 0.250980 0.219608 0.145098
v -0.021510 0.458539 -4.365383 0.305882 0.274510 0.188235
v -0.023176 0.459291 -4.365642 0.403922 0.372549 0.258824
v -0.022930 0.458027 -4.365602 0.400000 0.368627 0.262745
v -0.019578 0.456737 -4.365993 0.309804 0.270588 0.172549
v -0.021138 0.456911 -4.365629 0.333333 0.294118 0.188235
v -0.020132 0.457643 -4.365631 0.274510 0.239216 0.156863
v -0.022243 0.456658 -4.365789 0.372549 0.337255 0.227451
v -0.023351 0.456141 -4.366347 0.450980 0.403922 0.266667
v -0.027899 0.461819 -4.367835 0.541176 0.494118 0.333333
v -0.029196 0.461487 -4.368152 0.525490 0.482353 0.341176
v -0.026160 0.460608 -4.366888 0.517647 0.458824 0.286275
v -0.028017 0.459746 -4.367422 0.517647 0.470588 0.325490
v -0.026538 0.459850 -4.366806 0.537255 0.474510 0.294118
v -0.030231 0.460049 -4.368768 0.474510 0.439216 0.317647
v -0.027944 0.458676 -4.367554 0.478431 0.439216 0.305882
v -0.025839 0.458781 -4.366557 0.439216 0.400000 0.262745
v -0.023997 0.453914 -4.367524 0.431373 0.384314 0.250980
v -0.027409 0.457054 -4.367921 0.458824 0.415686 0.286275
v -0.048900 0.452744 -4.368800 0.580392 0.505882 0.301961
v -0.051387 0.453426 -4.368194 0.560784 0.494118 0.305882
v -0.048466 0.451474 -4.368394 0.576471 0.505882 0.301961
v -0.047810 0.449789 -4.368195 0.580392 0.513725 0.309804
v -0.049435 0.450226 -4.367481 0.584314 0.517647 0.309804
v -0.051384 0.452010 -4.367405 0.556863 0.490196 0.290196
v -0.073931 0.481888 -4.367954 0.301961 0.266667 0.172549
v -0.073664 0.480747 -4.368117 0.329412 0.290196 0.184314
v -0.075307 0.481579 -4.367069 0.349020 0.313725 0.200000
v -0.074890 0.480503 -4.367207 0.352941 0.313725 0.200000
v -0.074296 0.479431 -4.367902 0.360784 0.317647 0.207843
v -0.074696 0.478442 -4.368036 0.317647 0.282353 0.188235
v -0.075578 0.478897 -4.367012 0.333333 0.301961 0.192157
v -0.076825 0.479564 -4.366243 0.349020 0.317647 0.203922
v -0.079405 0.480702 -4.365275 0.301961 0.270588 0.164706
v -0.080029 0.478966 -4.364773 0.247059 0.211765 0.125490
v -0.079550 0.476861 -4.364742 0.294118 0.254902 0.149020
v -0.076447 0.475962 -4.366908 0.274510 0.239216 0.141176
v -0.075941 0.474406 -4.368126 0.282353 0.247059 0.145098
v -0.076881 0.473085 -4.367193 0.239216 0.203922 0.117647
v -0.077721 0.477032 -4.365756 0.278431 0.243137 0.141176
v -0.077512 0.475317 -4.366044 0.274510 0.239216 0.141176
v -0.078494 0.475754 -4.365247 0.301961 0.262745 0.156863
v -0.079322 0.473775 -4.364611 0.372549 0.333333 0.219608
v -0.078050 0.473772 -4.365548 0.282353 0.247059 0.156863
v -0.077830 0.471693 -4.366287 0.298039 0.262745 0.160784
v -0.081985 0.480261 -4.363642 0.219608 0.188235 0.105882
v -0.083186 0.480525 -4.363153 0.239216 0.200000 0.105882
v -0.084681 0.479723 -4.362813 0.290196 0.247059 0.133333
v -0.081476 0.478233 -4.363915 0.250980 0.215686 0.125490
v -0.082191 0.476536 -4.363586 0.337255 0.301961 0.196078
v -0.080461 0.473594 -4.364153 0.419608 0.380392 0.258824
v -0.081660 0.473688 -4.363859 0.458824 0.419608 0.282353
v -0.080186 0.471778 -4.364625 0.407843 0.372549 0.254902
v -0.083141 0.471567 -4.364138 0.482353 0.439216 0.301961
v -0.087804 0.477484 -4.362588 0.431373 0.388235 0.258824
v -0.088943 0.475677 -4.362732 0.458824 0.411765 0.286275
v -0.091736 0.476405 -4.361821 0.380392 0.341176 0.227451
v -0.094466 0.477620 -4.361139 0.274510 0.243137 0.156863
v -0.092807 0.475516 -4.361902 0.376471 0.337255 0.223529
v -0.083530 0.475726 -4.363422 0.427451 0.388235 0.266667
v -0.091791 0.473421 -4.362769 0.435294 0.392157 0.258824
v -0.087363 0.473593 -4.363407 0.454902 0.415686 0.294118
v -0.084701 0.471280 -4.363937 0.517647 0.470588 0.313725
v -0.090002 0.471032 -4.363398 0.501961 0.458824 0.305882
v -0.092310 0.468617 -4.363670 0.486275 0.439216 0.290196
v -0.076864 0.471720 -4.367324 0.270588 0.231373 0.133333
v -0.075757 0.469748 -4.368310 0.325490 0.282353 0.164706
v -0.077145 0.469974 -4.366787 0.321569 0.278431 0.168627
v -0.078886 0.471452 -4.365408 0.341176 0.305882 0.203922
v -0.078484 0.469712 -4.365885 0.364706 0.325490 0.207843
v -0.077979 0.467258 -4.365906 0.474510 0.419608 0.258824
v -0.081330 0.470920 -4.364570 0.447059 0.407843 0.282353
v -0.082378 0.469190 -4.364551 0.478431 0.435294 0.294118
v -0.079514 0.469191 -4.365441 0.439216 0.396078 0.254902
v -0.079111 0.467104 -4.365408 0.486275 0.443137 0.294118
v -0.074673 0.467061 -4.369007 0.392157 0.352941 0.223529
v -0.076583 0.466441 -4.366584 0.447059 0.400000 0.258824
v -0.075892 0.466181 -4.367110 0.447059 0.400000 0.258824
v -0.073800 0.464877 -4.369113 0.360784 0.325490 0.211765
v -0.081456 0.466473 -4.364573 0.521569 0.482353 0.345098
v -0.078896 0.464288 -4.364665 0.513725 0.474510 0.352941
v -0.078016 0.463257 -4.364798 0.505882 0.462745 0.341176
v -0.090823 0.461322 -4.365219 0.462745 0.407843 0.247059
v -0.084159 0.466207 -4.363982 0.525490 0.478431 0.337255
v -0.087124 0.466139 -4.363770 0.537255 0.490196 0.325490
v -0.088619 0.465332 -4.363809 0.556863 0.501961 0.321569
v -0.092716 0.466863 -4.364072 0.490196 0.443137 0.282353
v -0.089916 0.464722 -4.364028 0.545098 0.490196 0.317647
v -0.084977 0.462849 -4.363455 0.529412 0.490196 0.341176
v -0.079969 0.462044 -4.364059 0.533333 0.494118 0.368627
v -0.084631 0.460607 -4.363382 0.541176 0.494118 0.345098
v -0.086673 0.462732 -4.363552 0.529412 0.486275 0.329412
v -0.088514 0.462873 -4.364022 0.537255 0.486275 0.317647
v -0.066244 0.457069 -4.367706 0.517647 0.466667 0.317647
v -0.064571 0.456183 -4.367398 0.517647 0.466667 0.325490
v -0.071206 0.458234 -4.364422 0.396078 0.349020 0.215686
v -0.068023 0.457919 -4.367306 0.513725 0.466667 0.341176
v -0.069727 0.457238 -4.364299 0.415686 0.368627 0.239216
v -0.071618 0.456212 -4.361607 0.345098 0.298039 0.207843
v -0.069455 0.455268 -4.362309 0.329412 0.274510 0.160784
v -0.053062 0.454226 -4.368215 0.545098 0.486275 0.317647
v -0.054768 0.455051 -4.368835 0.498039 0.439216 0.290196
v -0.057164 0.454647 -4.366981 0.466667 0.415686 0.270588
v -0.054877 0.453874 -4.366976 0.517647 0.458824 0.290196
v -0.058265 0.455578 -4.368111 0.443137 0.396078 0.282353
v -0.059587 0.455228 -4.367023 0.454902 0.415686 0.294118
v -0.062032 0.454722 -4.365727 0.415686 0.368627 0.227451
v -0.059239 0.454162 -4.365795 0.462745 0.419608 0.278431
v -0.056932 0.453421 -4.365840 0.513725 0.466667 0.317647
v -0.061579 0.453658 -4.364658 0.341176 0.294118 0.176471
v -0.060469 0.452642 -4.364216 0.345098 0.301961 0.188235
v -0.053397 0.453018 -4.366932 0.533333 0.474510 0.290196
v -0.051569 0.448186 -4.365818 0.517647 0.447059 0.254902
v -0.054311 0.449978 -4.364932 0.470588 0.407843 0.235294
v -0.058735 0.450727 -4.363552 0.349020 0.294118 0.156863
v -0.055035 0.452092 -4.365621 0.513725 0.458824 0.290196
v -0.061052 0.451272 -4.362944 0.313725 0.270588 0.141176
v -0.060162 0.450357 -4.362956 0.341176 0.282353 0.133333
v -0.057568 0.449653 -4.363608 0.333333 0.278431 0.149020
v -0.057236 0.448505 -4.363726 0.345098 0.290196 0.156863
v -0.058605 0.448505 -4.363541 0.349020 0.286275 0.141176
v -0.059702 0.448147 -4.363533 0.258824 0.207843 0.098039
v -0.058785 0.449461 -4.363230 0.352941 0.290196 0.137255
v -0.059921 0.449220 -4.363015 0.317647 0.258824 0.113725
v -0.062798 0.455813 -4.367487 0.517647 0.474510 0.337255
v -0.064239 0.454211 -4.364408 0.450980 0.403922 0.258824
v -0.066004 0.454389 -4.363834 0.490196 0.439216 0.282353
v -0.063797 0.453215 -4.363263 0.337255 0.298039 0.180392
v -0.063808 0.452257 -4.362317 0.286275 0.243137 0.133333
v -0.067204 0.455372 -4.364304 0.470588 0.419608 0.274510
v -0.066818 0.453551 -4.362459 0.415686 0.364706 0.211765
v -0.068021 0.454176 -4.362391 0.372549 0.321569 0.188235
v -0.069312 0.452622 -4.360632 0.301961 0.254902 0.137255
v -0.071450 0.455186 -4.360806 0.313725 0.266667 0.196078
v -0.066355 0.451573 -4.361099 0.266667 0.223529 0.121569
v -0.067464 0.451187 -4.360485 0.290196 0.247059 0.129412
v -0.068584 0.450939 -4.360005 0.360784 0.313725 0.156863
v -0.062823 0.450950 -4.362013 0.219608 0.180392 0.082353
v -0.061367 0.450068 -4.362569 0.282353 0.227451 0.094118
v -0.061630 0.447823 -4.363445 0.211765 0.172549 0.070588
v -0.061058 0.448979 -4.362916 0.247059 0.192157 0.074510
v -0.062294 0.449029 -4.362468 0.227451 0.180392 0.066667
v -0.064828 0.448290 -4.361757 0.172549 0.145098 0.070588
v -0.063767 0.447225 -4.363042 0.247059 0.207843 0.098039
v -0.065095 0.450505 -4.361134 0.203922 0.164706 0.086275
v -0.064626 0.449453 -4.361326 0.184314 0.149020 0.074510
v -0.066262 0.446298 -4.362405 0.184314 0.160784 0.090196
v -0.067224 0.450050 -4.360128 0.207843 0.176471 0.101961
v -0.066925 0.448922 -4.360353 0.247059 0.215686 0.125490
v -0.066763 0.447710 -4.360932 0.235294 0.203922 0.117647
v -0.067842 0.447413 -4.360658 0.286275 0.254902 0.152941
v -0.068964 0.447183 -4.360890 0.286275 0.250980 0.145098
v -0.068729 0.445811 -4.362358 0.207843 0.180392 0.098039
v -0.068088 0.448640 -4.359881 0.400000 0.352941 0.219608
v -0.069097 0.448092 -4.359989 0.376471 0.333333 0.200000
v -0.068340 0.449805 -4.359955 0.337255 0.294118 0.164706
v -0.069508 0.449559 -4.358834 0.380392 0.333333 0.196078
v -0.069738 0.450705 -4.359230 0.384314 0.333333 0.180392
v -0.074412 0.462958 -4.366845 0.443137 0.400000 0.266667
v -0.073436 0.461816 -4.367148 0.474510 0.431373 0.325490
v -0.072033 0.460656 -4.367119 0.494118 0.447059 0.333333
v -0.075907 0.463121 -4.365818 0.470588 0.419608 0.282353
v -0.075034 0.461445 -4.365555 0.470588 0.419608 0.282353
v -0.077284 0.461610 -4.364558 0.498039 0.454902 0.321569
v -0.074831 0.460342 -4.364877 0.458824 0.411765 0.270588
v -0.073306 0.459576 -4.364899 0.415686 0.372549 0.239216
v -0.076451 0.459974 -4.363995 0.517647 0.458824 0.294118
v -0.075758 0.458934 -4.363336 0.486275 0.435294 0.298039
v -0.078345 0.460745 -4.363956 0.525490 0.478431 0.345098
v -0.081792 0.459102 -4.363402 0.541176 0.486275 0.329412
v -0.077613 0.459621 -4.363603 0.568627 0.501961 0.313725
v -0.077938 0.458533 -4.363095 0.592157 0.517647 0.317647
v -0.079401 0.459436 -4.363493 0.537255 0.490196 0.349020
v -0.080252 0.458013 -4.363178 0.533333 0.482353 0.337255
v -0.073082 0.458245 -4.363575 0.380392 0.337255 0.215686
v -0.072374 0.457129 -4.362391 0.372549 0.329412 0.227451
v -0.074756 0.457746 -4.362399 0.427451 0.392157 0.305882
v -0.075972 0.457743 -4.362322 0.490196 0.447059 0.333333
v -0.074557 0.456793 -4.361124 0.450980 0.415686 0.333333
v -0.073439 0.456790 -4.361419 0.427451 0.392157 0.337255
v -0.075726 0.456571 -4.361112 0.486275 0.447059 0.337255
v -0.073215 0.455908 -4.360383 0.380392 0.337255 0.286275
v -0.073017 0.454972 -4.359854 0.294118 0.254902 0.188235
v -0.077090 0.457435 -4.362379 0.533333 0.482353 0.337255
v -0.078244 0.456864 -4.362460 0.509804 0.458824 0.317647
v -0.080263 0.456820 -4.362968 0.521569 0.470588 0.321569
v -0.079076 0.455687 -4.362379 0.466667 0.419608 0.274510
v -0.080277 0.455601 -4.362929 0.494118 0.443137 0.294118
v -0.079179 0.454671 -4.362296 0.447059 0.400000 0.250980
v -0.080036 0.454464 -4.362892 0.482353 0.431373 0.278431
v -0.079440 0.453407 -4.362682 0.435294 0.392157 0.250980
v -0.077592 0.456085 -4.361488 0.450980 0.403922 0.270588
v -0.077767 0.454920 -4.360828 0.349020 0.305882 0.180392
v -0.077497 0.453779 -4.360557 0.333333 0.290196 0.176471
v -0.088293 0.458825 -4.364550 0.537255 0.482353 0.317647
v -0.086372 0.455943 -4.365195 0.462745 0.407843 0.254902
v -0.088732 0.457426 -4.365304 0.490196 0.435294 0.278431
v -0.089676 0.458283 -4.365381 0.498039 0.439216 0.262745
v -0.081829 0.452324 -4.364791 0.486275 0.439216 0.282353
v -0.088229 0.454317 -4.367089 0.470588 0.396078 0.207843
v -0.086081 0.452979 -4.367043 0.498039 0.427451 0.235294
v -0.089353 0.452879 -4.368392 0.533333 0.447059 0.227451
v -0.084815 0.454156 -4.365487 0.501961 0.435294 0.250980
v -0.086259 0.459823 -4.363649 0.560784 0.513725 0.349020
v -0.082105 0.457317 -4.363293 0.521569 0.474510 0.337255
v -0.083781 0.457812 -4.363473 0.517647 0.466667 0.325490
v -0.085082 0.457626 -4.363917 0.525490 0.474510 0.309804
v -0.081477 0.455345 -4.363332 0.505882 0.454902 0.301961
v -0.083928 0.456016 -4.363949 0.501961 0.447059 0.274510
v -0.081882 0.454134 -4.363870 0.478431 0.427451 0.274510
v -0.077761 0.447530 -4.365354 0.447059 0.392157 0.227451
v -0.075107 0.446453 -4.364313 0.427451 0.384314 0.231373
v -0.076451 0.445783 -4.365489 0.482353 0.443137 0.286275
v -0.078136 0.445171 -4.366978 0.501961 0.450980 0.301961
v -0.076686 0.444529 -4.366058 0.521569 0.478431 0.337255
v -0.071544 0.453540 -4.359787 0.262745 0.219608 0.133333
v -0.074533 0.450646 -4.360286 0.325490 0.286275 0.168627
v -0.078661 0.452350 -4.362316 0.388235 0.349020 0.223529
v -0.080159 0.452423 -4.363563 0.454902 0.415686 0.278431
v -0.078060 0.450727 -4.362766 0.403922 0.364706 0.235294
v -0.077280 0.452665 -4.360731 0.352941 0.313725 0.192157
v -0.076908 0.451568 -4.361200 0.360784 0.325490 0.203922
v -0.075789 0.451934 -4.360114 0.325490 0.294118 0.192157
v -0.072764 0.445447 -4.363868 0.364706 0.321569 0.196078
v -0.072168 0.447091 -4.362351 0.329412 0.290196 0.168627
v -0.070579 0.447450 -4.361083 0.305882 0.266667 0.149020
v -0.075480 0.449204 -4.362323 0.341176 0.301961 0.180392
v -0.072071 0.449154 -4.359978 0.352941 0.309804 0.168627
v -0.070408 0.448177 -4.359979 0.360784 0.317647 0.180392
v -0.081771 0.450004 -4.366968 0.486275 0.419608 0.227451
v -0.081412 0.449092 -4.367316 0.490196 0.427451 0.239216
v -0.079318 0.449842 -4.364664 0.450980 0.403922 0.262745
v -0.085567 0.449593 -4.369409 0.588235 0.498039 0.262745
v -0.079788 0.446948 -4.367385 0.494118 0.439216 0.286275
v -0.074308 0.455817 -4.359893 0.356863 0.313725 0.235294
v -0.075561 0.455506 -4.359872 0.356863 0.309804 0.215686
v -0.073994 0.453781 -4.359220 0.274510 0.239216 0.149020
v -0.076628 0.455190 -4.360033 0.329412 0.286275 0.184314
v -0.076638 0.455183 -4.360037 0.329412 0.286275 0.184314
v -0.076570 0.454082 -4.359870 0.301961 0.258824 0.172549
v -0.072521 0.452778 -4.359141 0.270588 0.231373 0.133333
v -0.073908 0.452543 -4.359136 0.278431 0.243137 0.145098
v -0.074056 0.451611 -4.359439 0.301961 0.270588 0.164706
v -0.071116 0.451601 -4.359161 0.356863 0.309804 0.172549
v -0.072252 0.451361 -4.359002 0.294118 0.258824 0.145098
v -0.070952 0.450639 -4.358839 0.368627 0.325490 0.180392
v -0.072012 0.450224 -4.359170 0.325490 0.286275 0.156863
v -0.076309 0.452785 -4.359916 0.321569 0.282353 0.188235
v -0.070636 0.449293 -4.358846 0.352941 0.309804 0.172549
v -0.097941 0.488522 -4.367692 0.423529 0.368627 0.235294
v -0.099242 0.489511 -4.369562 0.341176 0.298039 0.192157
v -0.101429 0.489145 -4.368047 0.490196 0.431373 0.274510
v -0.100989 0.488630 -4.367045 0.439216 0.396078 0.258824
v -0.096944 0.487637 -4.366236 0.388235 0.345098 0.235294
v -0.099950 0.488116 -4.365820 0.427451 0.388235 0.278431
v -0.101340 0.487776 -4.365184 0.427451 0.388235 0.274510
v -0.099920 0.487227 -4.364275 0.447059 0.407843 0.321569
v -0.102733 0.488620 -4.367468 0.474510 0.423529 0.274510
v -0.103908 0.488632 -4.368108 0.443137 0.396078 0.258824
v -0.105882 0.486851 -4.367596 0.364706 0.329412 0.200000
v -0.102575 0.487473 -4.365029 0.423529 0.384314 0.262745
v -0.103748 0.487753 -4.366509 0.450980 0.407843 0.266667
v -0.103576 0.487110 -4.364685 0.419608 0.380392 0.270588
v -0.104851 0.487162 -4.366279 0.435294 0.396078 0.254902
v -0.105785 0.486516 -4.365321 0.411765 0.376471 0.258824
v -0.104714 0.486877 -4.364685 0.431373 0.392157 0.294118
v -0.101217 0.486821 -4.363393 0.407843 0.368627 0.286275
v -0.102872 0.486880 -4.363570 0.380392 0.345098 0.239216
v -0.102743 0.486387 -4.362433 0.305882 0.274510 0.176471
v -0.104687 0.486748 -4.363523 0.400000 0.364706 0.278431
v -0.105814 0.486461 -4.363523 0.411765 0.372549 0.278431
v -0.104623 0.486295 -4.362246 0.337255 0.301961 0.176471
v -0.105793 0.486080 -4.362238 0.368627 0.329412 0.200000
v -0.107627 0.485264 -4.368248 0.207843 0.184314 0.105882
v -0.107387 0.485255 -4.367198 0.294118 0.254902 0.149020
v -0.106790 0.485804 -4.365575 0.333333 0.301961 0.188235
v -0.106894 0.485949 -4.363523 0.380392 0.345098 0.231373
v -0.107832 0.485141 -4.363514 0.356863 0.329412 0.231373
v -0.106909 0.485676 -4.362313 0.403922 0.364706 0.250980
v -0.100006 0.485718 -4.362457 0.372549 0.333333 0.227451
v -0.096278 0.483801 -4.362245 0.278431 0.239216 0.129412
v -0.097034 0.483131 -4.361498 0.309804 0.274510 0.164706
v -0.098943 0.483051 -4.361053 0.423529 0.380392 0.250980
v -0.103573 0.485108 -4.361220 0.294118 0.262745 0.137255
v -0.102563 0.485099 -4.361316 0.298039 0.266667 0.168627
v -0.105465 0.484769 -4.361176 0.333333 0.298039 0.164706
v -0.103479 0.483010 -4.360381 0.384314 0.349020 0.243137
v -0.105000 0.482709 -4.360440 0.313725 0.286275 0.200000
v -0.100269 0.481264 -4.360193 0.423529 0.388235 0.266667
v -0.102355 0.481488 -4.360049 0.364706 0.325490 0.219608
v -0.103586 0.481549 -4.360079 0.333333 0.294118 0.200000
v -0.104723 0.481308 -4.360375 0.231373 0.203922 0.133333
v -0.098008 0.481493 -4.360568 0.466667 0.419608 0.278431
v -0.098103 0.480353 -4.360305 0.443137 0.403922 0.282353
v -0.098635 0.479125 -4.360333 0.388235 0.360784 0.262745
v -0.098790 0.476184 -4.361099 0.254902 0.227451 0.121569
v -0.101565 0.480807 -4.359938 0.349020 0.317647 0.203922
v -0.100693 0.479819 -4.360016 0.364706 0.333333 0.219608
v -0.102670 0.479882 -4.360091 0.270588 0.235294 0.117647
v -0.104242 0.479034 -4.360776 0.223529 0.184314 0.082353
v -0.100516 0.477350 -4.360706 0.254902 0.223529 0.117647
v -0.102754 0.478126 -4.360723 0.227451 0.184314 0.066667
v -0.104106 0.477757 -4.361198 0.243137 0.203922 0.101961
v -0.108957 0.484095 -4.368101 0.207843 0.176471 0.094118
v -0.108780 0.483695 -4.367015 0.270588 0.231373 0.129412
v -0.109597 0.482587 -4.367046 0.274510 0.239216 0.137255
v -0.107874 0.484584 -4.365903 0.341176 0.301961 0.188235
v -0.108992 0.482888 -4.365792 0.333333 0.294118 0.188235
v -0.108389 0.484105 -4.363559 0.360784 0.333333 0.231373
v -0.108828 0.482945 -4.364690 0.356863 0.325490 0.219608
v -0.109478 0.481441 -4.366154 0.305882 0.274510 0.180392
v -0.109022 0.481586 -4.364685 0.325490 0.301961 0.207843
v -0.109230 0.480267 -4.365397 0.286275 0.254902 0.168627
v -0.110759 0.481380 -4.368943 0.345098 0.301961 0.203922
v -0.110007 0.480185 -4.367495 0.298039 0.258824 0.160784
v -0.109090 0.477651 -4.367168 0.231373 0.203922 0.121569
v -0.107458 0.475347 -4.367033 0.180392 0.152941 0.066667
v -0.108640 0.478139 -4.365849 0.219608 0.192157 0.101961
v -0.107609 0.476610 -4.365840 0.164706 0.141176 0.066667
v -0.108116 0.478214 -4.364685 0.211765 0.184314 0.082353
v -0.107278 0.477009 -4.364639 0.184314 0.160784 0.066667
v -0.110038 0.478116 -4.368193 0.247059 0.211765 0.117647
v -0.109622 0.479083 -4.367009 0.258824 0.227451 0.141176
v -0.110208 0.476602 -4.369052 0.254902 0.211765 0.090196
v -0.109056 0.479252 -4.365450 0.250980 0.223529 0.129412
v -0.108672 0.482872 -4.363459 0.360784 0.333333 0.219608
v -0.107934 0.484389 -4.362234 0.396078 0.368627 0.278431
v -0.108097 0.482969 -4.362361 0.360784 0.329412 0.219608
v -0.108525 0.481732 -4.363297 0.341176 0.313725 0.188235
v -0.108203 0.480071 -4.363477 0.274510 0.250980 0.117647
v -0.107683 0.481622 -4.362307 0.317647 0.290196 0.164706
v -0.106577 0.484395 -4.361301 0.380392 0.349020 0.250980
v -0.106484 0.483397 -4.361028 0.349020 0.321569 0.227451
v -0.107478 0.483100 -4.361713 0.360784 0.333333 0.231373
v -0.106205 0.481601 -4.360946 0.270588 0.243137 0.149020
v -0.106101 0.482204 -4.360810 0.290196 0.262745 0.172549
v -0.106519 0.478555 -4.362536 0.188235 0.172549 0.047059
v -0.108661 0.479287 -4.364685 0.243137 0.215686 0.109804
v -0.107513 0.478357 -4.363627 0.203922 0.180392 0.062745
v -0.106234 0.477127 -4.363123 0.196078 0.172549 0.058824
v -0.105812 0.476357 -4.363522 0.192157 0.172549 0.058824
v -0.105339 0.479071 -4.361377 0.200000 0.180392 0.062745
v -0.105472 0.477494 -4.362149 0.223529 0.200000 0.094118
v -0.102088 0.468861 -4.368371 0.239216 0.203922 0.082353
v -0.101618 0.467849 -4.368663 0.286275 0.250980 0.125490
v -0.100151 0.468872 -4.367044 0.172549 0.149020 0.066667
v -0.101608 0.470088 -4.367094 0.149020 0.129412 0.062745
v -0.098836 0.470172 -4.364570 0.215686 0.184314 0.090196
v -0.099989 0.470864 -4.364944 0.145098 0.121569 0.054902
v -0.098225 0.467600 -4.366117 0.360784 0.321569 0.180392
v -0.096493 0.467284 -4.365245 0.396078 0.356863 0.215686
v -0.095081 0.474207 -4.362470 0.372549 0.337255 0.211765
v -0.097835 0.473243 -4.362604 0.317647 0.286275 0.184314
v -0.102698 0.474663 -4.363429 0.117647 0.101961 0.031373
v -0.104815 0.475899 -4.363132 0.200000 0.172549 0.070588
v -0.101723 0.475800 -4.361904 0.145098 0.129412 0.062745
v -0.100686 0.473294 -4.363387 0.133333 0.113725 0.039216
v -0.099754 0.474603 -4.361956 0.168627 0.149020 0.074510
v -0.103673 0.472730 -4.366045 0.211765 0.180392 0.062745
v -0.096501 0.472336 -4.362921 0.364706 0.317647 0.172549
v -0.097270 0.470203 -4.363786 0.313725 0.282353 0.172549
v -0.098010 0.472039 -4.363211 0.203922 0.180392 0.086275
v -0.095176 0.469574 -4.363602 0.450980 0.407843 0.250980
v -0.095390 0.468483 -4.364096 0.431373 0.396078 0.250980
v -0.099119 0.472136 -4.363480 0.129412 0.113725 0.050980
v -0.106021 0.472537 -4.368128 0.203922 0.164706 0.054902
v -0.103983 0.471879 -4.367088 0.215686 0.176471 0.058824
v -0.104910 0.474358 -4.365336 0.184314 0.156863 0.058824
v -0.105792 0.475075 -4.365181 0.160784 0.137255 0.054902
v -0.104617 0.470372 -4.368734 0.227451 0.184314 0.074510
v -0.092396 0.465265 -4.364506 0.490196 0.439216 0.282353
v -0.101859 0.466456 -4.369147 0.372549 0.333333 0.196078
v -0.099602 0.464733 -4.368424 0.360784 0.309804 0.164706
v -0.098361 0.465682 -4.367281 0.317647 0.262745 0.125490
v -0.096107 0.462376 -4.367777 0.411765 0.352941 0.192157
v -0.098773 0.463407 -4.368479 0.388235 0.333333 0.180392
v -0.093111 0.458834 -4.367563 0.482353 0.415686 0.243137
v -0.095889 0.459708 -4.368716 0.490196 0.435294 0.282353
v -0.094170 0.463939 -4.365859 0.427451 0.376471 0.223529
v -0.091576 0.460118 -4.365913 0.462745 0.400000 0.219608
v -0.093082 0.464759 -4.364967 0.454902 0.403922 0.250980
v -0.099105 0.462204 -4.368845 0.462745 0.407843 0.239216
v -0.099684 0.461187 -4.369074 0.513725 0.450980 0.270588
v -0.096803 0.458980 -4.369136 0.517647 0.462745 0.309804
v -0.107137 0.461839 -4.368800 0.525490 0.462745 0.305882
v -0.109401 0.462532 -4.368345 0.513725 0.450980 0.290196
v -0.102397 0.460610 -4.369182 0.552941 0.490196 0.313725
v -0.104937 0.460070 -4.368961 0.541176 0.478431 0.317647
v -0.103146 0.459023 -4.369088 0.549020 0.482353 0.321569
v -0.104674 0.458317 -4.368825 0.549020 0.478431 0.305882
v -0.106179 0.460270 -4.368626 0.525490 0.466667 0.301961
v -0.107149 0.459399 -4.367948 0.509804 0.450980 0.278431
v -0.108015 0.460549 -4.367804 0.509804 0.450980 0.282353
v -0.109391 0.461276 -4.367421 0.498039 0.443137 0.278431
v -0.105757 0.458333 -4.368492 0.533333 0.466667 0.286275
v -0.107136 0.458082 -4.367753 0.509804 0.447059 0.270588
v -0.108009 0.456768 -4.367141 0.466667 0.407843 0.243137
v -0.113058 0.464405 -4.368997 0.486275 0.435294 0.290196
v -0.111258 0.463888 -4.368805 0.498039 0.443137 0.298039
v -0.112787 0.462807 -4.367248 0.462745 0.415686 0.298039
v -0.115122 0.463905 -4.368492 0.490196 0.435294 0.270588
v -0.114674 0.462616 -4.366763 0.396078 0.349020 0.227451
v -0.111352 0.462078 -4.367040 0.478431 0.427451 0.294118
v -0.111856 0.460731 -4.365806 0.466667 0.415686 0.274510
v -0.113105 0.461607 -4.366042 0.431373 0.384314 0.254902
v -0.114305 0.459446 -4.364380 0.415686 0.364706 0.219608
v -0.117808 0.462479 -4.366874 0.392157 0.349020 0.207843
v -0.116197 0.462511 -4.366639 0.356863 0.313725 0.172549
v -0.119940 0.462665 -4.367843 0.368627 0.333333 0.211765
v -0.119856 0.461596 -4.366853 0.301961 0.262745 0.160784
v -0.115234 0.461488 -4.365642 0.337255 0.286275 0.156863
v -0.117836 0.460942 -4.365672 0.337255 0.286275 0.160784
v -0.115501 0.459075 -4.364303 0.290196 0.250980 0.152941
v -0.111419 0.459757 -4.365395 0.486275 0.435294 0.278431
v -0.111210 0.458543 -4.364987 0.498039 0.443137 0.274510
v -0.113218 0.459639 -4.364644 0.450980 0.400000 0.250980
v -0.110963 0.457470 -4.364931 0.490196 0.435294 0.258824
v -0.112243 0.455909 -4.364363 0.454902 0.403922 0.231373
v -0.118392 0.457682 -4.364705 0.184314 0.156863 0.090196
v -0.112896 0.458198 -4.364151 0.470588 0.415686 0.258824
v -0.114033 0.457957 -4.363871 0.470588 0.407843 0.239216
v -0.112656 0.457061 -4.364041 0.482353 0.427451 0.254902
v -0.113793 0.456820 -4.363736 0.474510 0.415686 0.239216
v -0.113552 0.455683 -4.363902 0.447059 0.396078 0.227451
v -0.115372 0.457719 -4.363863 0.376471 0.325490 0.180392
v -0.114929 0.456580 -4.363650 0.427451 0.372549 0.207843
v -0.116066 0.456339 -4.363792 0.329412 0.282353 0.149020
v -0.114689 0.455443 -4.363727 0.415686 0.360784 0.203922
v -0.115826 0.455202 -4.363735 0.352941 0.301961 0.160784
v -0.118230 0.455808 -4.364226 0.215686 0.188235 0.098039
v -0.117735 0.454636 -4.363983 0.278431 0.239216 0.109804
v -0.122950 0.462823 -4.369633 0.368627 0.333333 0.207843
v -0.122841 0.461474 -4.368299 0.290196 0.262745 0.156863
v -0.122701 0.460665 -4.367363 0.215686 0.184314 0.109804
v -0.120615 0.459891 -4.366015 0.180392 0.156863 0.094118
v -0.121398 0.458797 -4.365687 0.168627 0.149020 0.090196
v -0.123609 0.458305 -4.365750 0.278431 0.227451 0.109804
v -0.125516 0.460281 -4.367993 0.274510 0.239216 0.149020
v -0.124200 0.459714 -4.367058 0.313725 0.262745 0.141176
v -0.126111 0.458961 -4.367023 0.392157 0.317647 0.129412
v -0.120186 0.457320 -4.364846 0.184314 0.156863 0.090196
v -0.123331 0.456990 -4.364685 0.235294 0.200000 0.086275
v -0.126545 0.457709 -4.366058 0.380392 0.298039 0.094118
v -0.128510 0.457568 -4.366873 0.364706 0.282353 0.078431
v -0.127225 0.456378 -4.364590 0.349020 0.274510 0.078431
v -0.125643 0.456685 -4.364685 0.313725 0.254902 0.090196
v -0.119181 0.454760 -4.364033 0.278431 0.239216 0.117647
v -0.121264 0.455234 -4.363986 0.250980 0.211765 0.101961
v -0.123159 0.456045 -4.364112 0.211765 0.180392 0.070588
v -0.120879 0.454138 -4.363649 0.333333 0.294118 0.160784
v -0.122647 0.453758 -4.363015 0.305882 0.270588 0.137255
v -0.127640 0.454895 -4.362500 0.219608 0.184314 0.070588
v -0.125393 0.455546 -4.363332 0.215686 0.184314 0.074510
v -0.123746 0.454818 -4.363166 0.196078 0.172549 0.070588
v -0.124720 0.453297 -4.361877 0.270588 0.231373 0.098039
v -0.126440 0.454845 -4.362361 0.207843 0.176471 0.062745
v -0.126298 0.454173 -4.361743 0.192157 0.164706 0.054902
v -0.127426 0.453887 -4.361212 0.176471 0.149020 0.047059
v -0.125981 0.453168 -4.361135 0.227451 0.192157 0.070588
v -0.127194 0.452795 -4.360580 0.203922 0.172549 0.066667
v -0.092705 0.457011 -4.367954 0.494118 0.423529 0.243137
v -0.090968 0.456670 -4.367166 0.498039 0.431373 0.239216
v -0.094360 0.456588 -4.368748 0.501961 0.435294 0.254902
v -0.091934 0.454725 -4.368494 0.505882 0.431373 0.231373
v -0.105322 0.453726 -4.368561 0.564706 0.490196 0.266667
v -0.106661 0.454961 -4.368023 0.513725 0.439216 0.235294
v -0.108495 0.454875 -4.367066 0.454902 0.392157 0.223529
v -0.103805 0.452461 -4.369194 0.596078 0.521569 0.333333
v -0.107755 0.452363 -4.368035 0.478431 0.415686 0.227451
v -0.107880 0.453644 -4.367588 0.501961 0.431373 0.231373
v -0.110452 0.451907 -4.367019 0.447059 0.392157 0.219608
v -0.109900 0.456311 -4.365808 0.450980 0.396078 0.231373
v -0.109602 0.453553 -4.366786 0.466667 0.403922 0.227451
v -0.112137 0.454434 -4.364848 0.443137 0.396078 0.231373
v -0.113358 0.454303 -4.364314 0.411765 0.364706 0.207843
v -0.112163 0.452508 -4.365662 0.450980 0.400000 0.231373
v -0.112214 0.450210 -4.367340 0.419608 0.368627 0.200000
v -0.115757 0.452907 -4.364370 0.337255 0.290196 0.141176
v -0.116595 0.450086 -4.366078 0.364706 0.317647 0.164706
v -0.117324 0.451328 -4.364994 0.360784 0.317647 0.168627
v -0.110403 0.450749 -4.367725 0.431373 0.376471 0.200000
v -0.109904 0.448989 -4.369121 0.443137 0.388235 0.200000
v -0.113623 0.447967 -4.368848 0.396078 0.341176 0.164706
v -0.114516 0.451639 -4.365451 0.392157 0.345098 0.184314
v -0.115529 0.447993 -4.368029 0.407843 0.352941 0.184314
v -0.117568 0.448772 -4.366426 0.407843 0.352941 0.188235
v -0.115328 0.446150 -4.369042 0.435294 0.372549 0.192157
v -0.114448 0.454306 -4.364026 0.388235 0.341176 0.188235
v -0.115941 0.454019 -4.363893 0.329412 0.282353 0.141176
v -0.118440 0.453454 -4.363930 0.360784 0.317647 0.152941
v -0.118338 0.452239 -4.364246 0.388235 0.341176 0.176471
v -0.118790 0.450987 -4.364696 0.411765 0.360784 0.200000
v -0.118201 0.446567 -4.366998 0.447059 0.388235 0.211765
v -0.120326 0.448865 -4.365021 0.427451 0.376471 0.215686
v -0.120979 0.444593 -4.365950 0.450980 0.392157 0.219608
v -0.123540 0.445310 -4.364351 0.427451 0.376471 0.227451
v -0.123519 0.444006 -4.364607 0.474510 0.415686 0.247059
v -0.120127 0.453112 -4.363617 0.392157 0.352941 0.192157
v -0.120397 0.451900 -4.363646 0.415686 0.376471 0.211765
v -0.122141 0.452667 -4.362952 0.392157 0.352941 0.196078
v -0.122218 0.451465 -4.362845 0.427451 0.380392 0.211765
v -0.125603 0.452017 -4.361051 0.309804 0.262745 0.117647
v -0.125313 0.450886 -4.361187 0.388235 0.341176 0.172549
v -0.127181 0.451601 -4.360233 0.266667 0.227451 0.109804
v -0.125526 0.449571 -4.361266 0.396078 0.349020 0.188235
v -0.126858 0.445754 -4.361994 0.403922 0.352941 0.207843
v -0.121753 0.450281 -4.363374 0.427451 0.384314 0.227451
v -0.125267 0.443751 -4.363310 0.482353 0.419608 0.243137
v -0.125509 0.444838 -4.363109 0.443137 0.388235 0.235294
v -0.114243 0.438765 -4.367494 0.513725 0.439216 0.254902
v -0.116982 0.444692 -4.368340 0.474510 0.407843 0.211765
v -0.117323 0.442934 -4.368306 0.505882 0.431373 0.239216
v -0.118996 0.443801 -4.367287 0.470588 0.403922 0.219608
v -0.119193 0.442598 -4.367090 0.505882 0.431373 0.235294
v -0.118005 0.441744 -4.367578 0.505882 0.431373 0.247059
v -0.115452 0.441024 -4.368648 0.541176 0.462745 0.266667
v -0.120963 0.442265 -4.365691 0.529412 0.454902 0.258824
v -0.120573 0.441071 -4.365147 0.533333 0.454902 0.274510
v -0.118048 0.440446 -4.366522 0.505882 0.431373 0.254902
v -0.121006 0.443382 -4.366007 0.509804 0.439216 0.247059
v -0.122809 0.443016 -4.364933 0.501961 0.435294 0.258824
v -0.122374 0.441932 -4.364642 0.525490 0.450980 0.262745
v -0.116198 0.438845 -4.366150 0.505882 0.431373 0.250980
v -0.124251 0.442712 -4.363791 0.501961 0.431373 0.247059
v -0.123971 0.441433 -4.363028 0.513725 0.439216 0.247059
v -0.124547 0.439001 -4.359986 0.541176 0.462745 0.254902
v -0.120930 0.439771 -4.363548 0.521569 0.439216 0.250980
v -0.114582 0.436694 -4.364626 0.501961 0.427451 0.266667
v -0.118966 0.437557 -4.362068 0.509804 0.447059 0.305882
v -0.121620 0.437483 -4.360390 0.545098 0.466667 0.266667
v -0.123258 0.436011 -4.357429 0.533333 0.458824 0.258824
v -0.128894 0.458574 -4.368117 0.352941 0.274510 0.082353
v -0.131501 0.457872 -4.369155 0.239216 0.196078 0.066667
v -0.130013 0.456574 -4.366404 0.364706 0.282353 0.078431
v -0.132858 0.455962 -4.367509 0.270588 0.223529 0.082353
v -0.135184 0.455922 -4.369652 0.239216 0.203922 0.078431
v -0.138776 0.452789 -4.366049 0.258824 0.219608 0.098039
v -0.132148 0.453938 -4.362819 0.223529 0.188235 0.078431
v -0.129935 0.454442 -4.362376 0.235294 0.200000 0.082353
v -0.129686 0.453347 -4.360037 0.180392 0.152941 0.062745
v -0.131970 0.452913 -4.360037 0.168627 0.145098 0.058824
v -0.136263 0.450875 -4.359995 0.164706 0.141176 0.058824
v -0.143162 0.450520 -4.365310 0.235294 0.200000 0.094118
v -0.145551 0.449734 -4.367009 0.207843 0.172549 0.078431
v -0.140662 0.451097 -4.363473 0.250980 0.211765 0.101961
v -0.138548 0.450262 -4.360058 0.188235 0.164706 0.070588
v -0.140893 0.449973 -4.359766 0.239216 0.207843 0.101961
v -0.130730 0.452041 -4.357624 0.125490 0.109804 0.043137
v -0.131848 0.452334 -4.357713 0.121569 0.105882 0.031373
v -0.131741 0.451833 -4.356993 0.113725 0.098039 0.023529
v -0.132998 0.452158 -4.357713 0.121569 0.101961 0.031373
v -0.132888 0.451612 -4.356513 0.105882 0.090196 0.015686
v -0.134038 0.451421 -4.357516 0.129412 0.113725 0.043137
v -0.143166 0.449482 -4.357603 0.270588 0.235294 0.121569
v -0.145316 0.449713 -4.359864 0.270588 0.235294 0.125490
v -0.145484 0.449024 -4.354188 0.313725 0.274510 0.149020
v -0.147689 0.448478 -4.366999 0.200000 0.164706 0.070588
v -0.146885 0.448986 -4.365212 0.223529 0.188235 0.090196
v -0.149994 0.448818 -4.359490 0.282353 0.247059 0.149020
v -0.152217 0.447584 -4.360072 0.258824 0.227451 0.133333
v -0.149928 0.447983 -4.362334 0.247059 0.215686 0.121569
v -0.152457 0.448692 -4.357713 0.305882 0.270588 0.156863
v -0.150215 0.450374 -4.353053 0.376471 0.333333 0.243137
v -0.145353 0.448705 -4.353078 0.325490 0.286275 0.149020
v -0.147956 0.449876 -4.355389 0.337255 0.294118 0.188235
v -0.147914 0.449679 -4.353065 0.321569 0.278431 0.164706
v -0.152796 0.449712 -4.355101 0.376471 0.325490 0.172549
v -0.151627 0.450383 -4.353065 0.400000 0.356863 0.266667
v -0.152628 0.449765 -4.352884 0.376471 0.333333 0.203922
v -0.150457 0.450114 -4.355013 0.360784 0.317647 0.211765
v -0.153752 0.449201 -4.355389 0.376471 0.325490 0.172549
v -0.153760 0.449238 -4.354227 0.364706 0.317647 0.172549
v -0.154963 0.448460 -4.355485 0.337255 0.294118 0.160784
v -0.154928 0.448346 -4.354180 0.325490 0.290196 0.172549
v -0.150461 0.450450 -4.350870 0.345098 0.309804 0.239216
v -0.151621 0.450354 -4.351903 0.400000 0.356863 0.258824
v -0.151610 0.450008 -4.350329 0.333333 0.298039 0.227451
v -0.152625 0.449474 -4.350750 0.337255 0.286275 0.168627
v -0.154536 0.447979 -4.352349 0.298039 0.262745 0.152941
v -0.153626 0.448928 -4.352453 0.325490 0.286275 0.156863
v -0.154716 0.447349 -4.349488 0.219608 0.184314 0.090196
v -0.154639 0.447779 -4.357713 0.258824 0.223529 0.113725
v -0.154478 0.447020 -4.358455 0.231373 0.200000 0.105882
v -0.154782 0.448326 -4.356805 0.290196 0.250980 0.129412
v -0.155714 0.447017 -4.356584 0.290196 0.247059 0.121569
v -0.155530 0.446636 -4.357398 0.274510 0.235294 0.113725
v -0.155834 0.447185 -4.355402 0.313725 0.278431 0.168627
v -0.155738 0.446987 -4.354173 0.317647 0.286275 0.184314
v -0.155514 0.446611 -4.353079 0.321569 0.290196 0.184314
v -0.127240 0.450580 -4.360208 0.317647 0.278431 0.149020
v -0.127801 0.449291 -4.360007 0.298039 0.258824 0.141176
v -0.128241 0.447514 -4.360303 0.305882 0.266667 0.141176
v -0.126821 0.444613 -4.362365 0.450980 0.392157 0.227451
v -0.126473 0.443453 -4.362386 0.490196 0.423529 0.243137
v -0.128518 0.445325 -4.361213 0.368627 0.325490 0.192157
v -0.129437 0.446646 -4.360118 0.290196 0.254902 0.133333
v -0.130378 0.445876 -4.360069 0.290196 0.254902 0.145098
v -0.130300 0.445013 -4.360320 0.321569 0.290196 0.176471
v -0.128813 0.444138 -4.361117 0.411765 0.360784 0.215686
v -0.127783 0.444356 -4.361769 0.439216 0.384314 0.219608
v -0.127548 0.443211 -4.361449 0.494118 0.427451 0.243137
v -0.125659 0.442314 -4.362386 0.501961 0.431373 0.247059
v -0.127917 0.452634 -4.360038 0.207843 0.176471 0.066667
v -0.128908 0.451263 -4.358601 0.227451 0.196078 0.086275
v -0.129460 0.452315 -4.358582 0.184314 0.156863 0.066667
v -0.128945 0.449969 -4.358799 0.227451 0.200000 0.090196
v -0.130361 0.450937 -4.357735 0.211765 0.180392 0.074510
v -0.131426 0.450647 -4.357318 0.149020 0.125490 0.023529
v -0.129937 0.448923 -4.358522 0.200000 0.172549 0.074510
v -0.131070 0.448189 -4.358547 0.176471 0.152941 0.054902
v -0.132049 0.447184 -4.358962 0.172549 0.145098 0.058824
v -0.133011 0.446632 -4.358831 0.188235 0.156863 0.074510
v -0.132416 0.449406 -4.357716 0.145098 0.121569 0.027451
v -0.133088 0.447965 -4.358354 0.172549 0.145098 0.043137
v -0.133548 0.449099 -4.357866 0.160784 0.133333 0.035294
v -0.134671 0.448837 -4.357882 0.164706 0.137255 0.039216
v -0.134430 0.447700 -4.357965 0.180392 0.149020 0.043137
v -0.135819 0.448657 -4.357700 0.168627 0.141176 0.050980
v -0.134854 0.446711 -4.357693 0.227451 0.196078 0.090196
v -0.132638 0.450455 -4.356901 0.109804 0.094118 0.007843
v -0.133774 0.450215 -4.357228 0.113725 0.094118 0.015686
v -0.134754 0.450007 -4.357713 0.129412 0.109804 0.031373
v -0.132874 0.445674 -4.358974 0.215686 0.188235 0.098039
v -0.131797 0.444734 -4.359407 0.305882 0.270588 0.149020
v -0.134613 0.445382 -4.357613 0.274510 0.243137 0.141176
v -0.134879 0.444041 -4.356945 0.262745 0.235294 0.133333
v -0.131097 0.443693 -4.359383 0.396078 0.349020 0.196078
v -0.128047 0.442640 -4.360685 0.494118 0.431373 0.247059
v -0.134407 0.443019 -4.356683 0.321569 0.286275 0.164706
v -0.138312 0.449206 -4.357713 0.200000 0.168627 0.074510
v -0.140716 0.449341 -4.357713 0.231373 0.203922 0.094118
v -0.136676 0.447325 -4.356474 0.235294 0.203922 0.098039
v -0.136944 0.448356 -4.357008 0.196078 0.164706 0.066667
v -0.135567 0.447460 -4.357406 0.200000 0.172549 0.070588
v -0.138072 0.448116 -4.356088 0.219608 0.188235 0.074510
v -0.137839 0.446981 -4.355378 0.243137 0.215686 0.098039
v -0.142964 0.448736 -4.355389 0.298039 0.258824 0.133333
v -0.137262 0.445158 -4.355286 0.219608 0.200000 0.101961
v -0.136483 0.443762 -4.355398 0.227451 0.203922 0.109804
v -0.139278 0.448062 -4.355359 0.258824 0.231373 0.105882
v -0.141048 0.447440 -4.353873 0.345098 0.305882 0.172549
v -0.138961 0.446788 -4.354162 0.243137 0.215686 0.098039
v -0.138638 0.445594 -4.353809 0.227451 0.196078 0.090196
v -0.139802 0.445259 -4.352976 0.270588 0.235294 0.121569
v -0.140532 0.446366 -4.353147 0.321569 0.282353 0.160784
v -0.142642 0.447326 -4.353036 0.317647 0.278431 0.149020
v -0.143963 0.448073 -4.353059 0.313725 0.274510 0.137255
v -0.145131 0.447777 -4.351927 0.305882 0.262745 0.117647
v -0.143734 0.446781 -4.352000 0.294118 0.247059 0.109804
v -0.142448 0.445348 -4.351862 0.301961 0.250980 0.117647
v -0.144962 0.446019 -4.350735 0.274510 0.231373 0.098039
v -0.137889 0.443392 -4.353964 0.223529 0.196078 0.082353
v -0.139398 0.443099 -4.352925 0.188235 0.164706 0.058824
v -0.136556 0.442327 -4.354354 0.305882 0.266667 0.133333
v -0.138535 0.442098 -4.353050 0.227451 0.196078 0.086275
v -0.141809 0.442936 -4.350610 0.235294 0.196078 0.066667
v -0.140186 0.441769 -4.351706 0.219608 0.184314 0.078431
v -0.139151 0.441950 -4.352638 0.215686 0.184314 0.082353
v -0.138947 0.440824 -4.351952 0.278431 0.239216 0.117647
v -0.140529 0.442846 -4.351819 0.203922 0.176471 0.070588
v -0.140270 0.440832 -4.351046 0.235294 0.200000 0.090196
v -0.125903 0.438397 -4.358406 0.533333 0.458824 0.266667
v -0.128873 0.437890 -4.355966 0.529412 0.458824 0.254902
v -0.131346 0.440620 -4.356915 0.505882 0.439216 0.231373
v -0.126613 0.437817 -4.357452 0.521569 0.450980 0.266667
v -0.126324 0.435722 -4.355262 0.505882 0.443137 0.274510
v -0.133891 0.440852 -4.354994 0.478431 0.415686 0.231373
v -0.131214 0.438246 -4.354903 0.521569 0.447059 0.239216
v -0.132348 0.437865 -4.353650 0.501961 0.431373 0.235294
v -0.128225 0.434703 -4.352514 0.498039 0.435294 0.247059
v -0.131436 0.436244 -4.352381 0.478431 0.411765 0.219608
v -0.135006 0.439241 -4.352521 0.482353 0.415686 0.219608
v -0.136727 0.439867 -4.352102 0.458824 0.400000 0.211765
v -0.137774 0.441053 -4.352645 0.356863 0.309804 0.156863
v -0.138790 0.439478 -4.350922 0.329412 0.286275 0.149020
v -0.137121 0.438508 -4.350575 0.462745 0.396078 0.196078
v -0.135430 0.437190 -4.350113 0.478431 0.407843 0.207843
v -0.149939 0.447181 -4.365637 0.219608 0.184314 0.094118
v -0.151694 0.445322 -4.367623 0.207843 0.172549 0.078431
v -0.153859 0.443260 -4.367429 0.243137 0.203922 0.098039
v -0.152144 0.446596 -4.362514 0.227451 0.200000 0.117647
v -0.154184 0.445633 -4.360037 0.215686 0.188235 0.117647
v -0.154677 0.442265 -4.367336 0.235294 0.196078 0.098039
v -0.155679 0.438739 -4.366164 0.231373 0.188235 0.078431
v -0.155063 0.442145 -4.365847 0.235294 0.207843 0.125490
v -0.155396 0.440503 -4.366966 0.231373 0.196078 0.101961
v -0.155649 0.441534 -4.363188 0.294118 0.266667 0.180392
v -0.154103 0.444520 -4.364054 0.203922 0.180392 0.101961
v -0.154009 0.444811 -4.362369 0.188235 0.168627 0.113725
v -0.154881 0.443272 -4.364707 0.223529 0.200000 0.113725
v -0.154935 0.443565 -4.363524 0.215686 0.192157 0.117647
v -0.154203 0.444702 -4.361199 0.192157 0.168627 0.117647
v -0.154934 0.443584 -4.361363 0.219608 0.196078 0.133333
v -0.155060 0.444279 -4.359522 0.243137 0.215686 0.129412
v -0.155756 0.442018 -4.360577 0.274510 0.243137 0.149020
v -0.155194 0.434699 -4.367843 0.239216 0.207843 0.133333
v -0.155305 0.433358 -4.366369 0.254902 0.227451 0.149020
v -0.155878 0.437593 -4.363803 0.254902 0.227451 0.145098
v -0.155440 0.432806 -4.364661 0.262745 0.239216 0.152941
v -0.154276 0.429997 -4.367387 0.270588 0.247059 0.149020
v -0.153611 0.428315 -4.369580 0.337255 0.290196 0.164706
v -0.154387 0.427063 -4.366926 0.270588 0.239216 0.160784
v -0.154677 0.430540 -4.366336 0.254902 0.235294 0.141176
v -0.155598 0.431483 -4.363874 0.250980 0.231373 0.129412
v -0.154953 0.429159 -4.365378 0.247059 0.227451 0.137255
v -0.156129 0.435744 -4.362196 0.278431 0.250980 0.145098
v -0.157246 0.435650 -4.359182 0.294118 0.250980 0.117647
v -0.156100 0.433688 -4.362163 0.294118 0.258824 0.133333
v -0.157099 0.432604 -4.359971 0.321569 0.250980 0.109804
v -0.156294 0.427515 -4.363085 0.247059 0.219608 0.156863
v -0.157198 0.428641 -4.361480 0.231373 0.203922 0.133333
v -0.156684 0.430577 -4.361678 0.227451 0.203922 0.101961
v -0.157340 0.427425 -4.361147 0.196078 0.172549 0.117647
v -0.157719 0.428564 -4.360106 0.200000 0.176471 0.117647
v -0.156078 0.443163 -4.358107 0.266667 0.235294 0.129412
v -0.156045 0.444585 -4.356819 0.270588 0.239216 0.141176
v -0.156270 0.443922 -4.355396 0.290196 0.254902 0.152941
v -0.156872 0.441819 -4.355188 0.286275 0.250980 0.141176
v -0.156107 0.439808 -4.360281 0.286275 0.250980 0.141176
v -0.156984 0.440383 -4.356690 0.286275 0.247059 0.117647
v -0.156535 0.437096 -4.360507 0.282353 0.250980 0.133333
v -0.157620 0.437726 -4.356848 0.282353 0.239216 0.117647
v -0.157701 0.438155 -4.355478 0.282353 0.239216 0.117647
v -0.157846 0.436687 -4.356509 0.290196 0.247059 0.125490
v -0.155952 0.444270 -4.353158 0.360784 0.317647 0.188235
v -0.155435 0.446271 -4.351848 0.325490 0.282353 0.164706
v -0.155812 0.444401 -4.348983 0.215686 0.192157 0.105882
v -0.156923 0.441500 -4.353428 0.313725 0.278431 0.164706
v -0.157784 0.438151 -4.353567 0.290196 0.247059 0.137255
v -0.157857 0.439266 -4.350756 0.305882 0.274510 0.176471
v -0.158161 0.438054 -4.350436 0.298039 0.258824 0.137255
v -0.158249 0.436767 -4.350199 0.298039 0.250980 0.098039
v -0.157622 0.434169 -4.357563 0.364706 0.290196 0.152941
v -0.157438 0.433778 -4.358798 0.364706 0.286275 0.141176
v -0.157624 0.430948 -4.358639 0.290196 0.239216 0.129412
v -0.157956 0.436348 -4.353776 0.313725 0.258824 0.113725
v -0.157444 0.430364 -4.356126 0.286275 0.239216 0.121569
v -0.157721 0.429849 -4.358713 0.231373 0.200000 0.121569
v -0.157888 0.428481 -4.358875 0.176471 0.156863 0.105882
v -0.157736 0.428465 -4.358911 0.180392 0.156863 0.105882
v -0.157604 0.427289 -4.358867 0.156863 0.133333 0.086275
v -0.157419 0.429768 -4.355389 0.262745 0.223529 0.117647
v -0.157602 0.428350 -4.357752 0.184314 0.156863 0.101961
v -0.157319 0.428601 -4.356551 0.211765 0.176471 0.105882
v -0.157207 0.428453 -4.355441 0.223529 0.192157 0.109804
v -0.157385 0.432984 -4.354513 0.321569 0.266667 0.121569
v -0.158120 0.434604 -4.350520 0.286275 0.239216 0.090196
v -0.157658 0.429675 -4.353594 0.278431 0.239216 0.109804
v -0.158121 0.431054 -4.350685 0.207843 0.180392 0.090196
v -0.158004 0.429765 -4.350628 0.219608 0.188235 0.082353
v -0.149304 0.450285 -4.350700 0.325490 0.282353 0.200000
v -0.150412 0.450256 -4.350129 0.321569 0.286275 0.227451
v -0.147326 0.448539 -4.350735 0.262745 0.211765 0.066667
v -0.148069 0.449531 -4.350732 0.270588 0.219608 0.078431
v -0.148946 0.449548 -4.349529 0.282353 0.243137 0.149020
v -0.150371 0.450061 -4.349579 0.294118 0.262745 0.196078
v -0.150155 0.449203 -4.348366 0.235294 0.200000 0.105882
v -0.148863 0.448076 -4.348307 0.219608 0.176471 0.054902
v -0.149965 0.447955 -4.347330 0.200000 0.164706 0.050980
v -0.152585 0.449299 -4.349579 0.282353 0.247059 0.156863
v -0.153720 0.448580 -4.349567 0.262745 0.223529 0.125490
v -0.152625 0.448697 -4.348007 0.219608 0.188235 0.101961
v -0.153584 0.448400 -4.348418 0.215686 0.184314 0.113725
v -0.154491 0.447103 -4.347874 0.184314 0.160784 0.105882
v -0.151388 0.449258 -4.348417 0.239216 0.203922 0.113725
v -0.151320 0.448829 -4.347602 0.207843 0.172549 0.062745
v -0.151067 0.447742 -4.346803 0.200000 0.160784 0.050980
v -0.152209 0.447505 -4.346824 0.203922 0.172549 0.082353
v -0.143064 0.442828 -4.349356 0.207843 0.176471 0.058824
v -0.141379 0.440584 -4.349365 0.223529 0.188235 0.074510
v -0.142298 0.440109 -4.347965 0.247059 0.215686 0.082353
v -0.143464 0.439549 -4.346230 0.305882 0.266667 0.137255
v -0.128934 0.432808 -4.349178 0.470588 0.415686 0.250980
v -0.132785 0.435297 -4.349909 0.474510 0.411765 0.227451
v -0.131750 0.432929 -4.347164 0.454902 0.392157 0.223529
v -0.133177 0.432623 -4.345562 0.447059 0.380392 0.192157
v -0.138521 0.438499 -4.349994 0.380392 0.321569 0.156863
v -0.137933 0.436553 -4.347757 0.380392 0.325490 0.156863
v -0.139980 0.439330 -4.349945 0.266667 0.231373 0.125490
v -0.139551 0.438280 -4.349024 0.329412 0.286275 0.152941
v -0.140996 0.439126 -4.348538 0.286275 0.247059 0.129412
v -0.139456 0.437063 -4.347357 0.317647 0.266667 0.129412
v -0.140560 0.438160 -4.347814 0.309804 0.266667 0.141176
v -0.140660 0.436778 -4.345432 0.243137 0.203922 0.090196
v -0.138925 0.435739 -4.345498 0.298039 0.247059 0.109804
v -0.141752 0.437916 -4.345877 0.207843 0.176471 0.074510
v -0.135970 0.436089 -4.348238 0.431373 0.360784 0.184314
v -0.135704 0.434129 -4.345313 0.435294 0.368627 0.176471
v -0.143137 0.438347 -4.344528 0.125490 0.113725 0.054902
v -0.140117 0.435867 -4.344345 0.266667 0.223529 0.094118
v -0.141428 0.436327 -4.342969 0.235294 0.196078 0.082353
v -0.142973 0.437489 -4.342692 0.152941 0.137255 0.062745
v -0.142773 0.436515 -4.341371 0.219608 0.192157 0.090196
v -0.141384 0.435540 -4.341522 0.258824 0.223529 0.098039
v -0.135210 0.432624 -4.343609 0.439216 0.368627 0.184314
v -0.134622 0.431311 -4.341958 0.462745 0.392157 0.196078
v -0.139669 0.434162 -4.341554 0.329412 0.274510 0.105882
v -0.138035 0.434096 -4.343379 0.364706 0.305882 0.141176
v -0.141121 0.434408 -4.340306 0.309804 0.262745 0.113725
v -0.141862 0.434256 -4.339668 0.298039 0.250980 0.105882
v -0.136964 0.432761 -4.342255 0.411765 0.356863 0.184314
v -0.140743 0.433103 -4.338986 0.329412 0.278431 0.125490
v -0.139881 0.431205 -4.337364 0.301961 0.258824 0.125490
v -0.142473 0.430615 -4.335604 0.176471 0.137255 0.039216
v -0.147499 0.447705 -4.349549 0.239216 0.188235 0.054902
v -0.147191 0.446189 -4.348657 0.215686 0.172549 0.050980
v -0.149454 0.445740 -4.346583 0.207843 0.168627 0.054902
v -0.148320 0.445952 -4.347435 0.211765 0.168627 0.050980
v -0.146706 0.445204 -4.348366 0.211765 0.172549 0.058824
v -0.145592 0.444341 -4.348409 0.215686 0.176471 0.058824
v -0.149062 0.443545 -4.345435 0.207843 0.176471 0.078431
v -0.151707 0.445227 -4.345580 0.180392 0.152941 0.074510
v -0.145256 0.442829 -4.347203 0.223529 0.188235 0.070588
v -0.146496 0.443538 -4.346944 0.211765 0.176471 0.062745
v -0.144751 0.440849 -4.346216 0.309804 0.270588 0.145098
v -0.151178 0.442324 -4.343890 0.145098 0.125490 0.058824
v -0.153550 0.442728 -4.343743 0.086275 0.070588 0.023529
v -0.145969 0.440488 -4.344951 0.329412 0.290196 0.164706
v -0.144587 0.439552 -4.345101 0.317647 0.278431 0.156863
v -0.148503 0.441166 -4.343908 0.211765 0.184314 0.086275
v -0.148005 0.438888 -4.342333 0.180392 0.156863 0.078431
v -0.153034 0.440199 -4.342102 0.168627 0.149020 0.074510
v -0.149799 0.437012 -4.340893 0.219608 0.188235 0.094118
v -0.155451 0.445631 -4.348755 0.207843 0.176471 0.105882
v -0.156799 0.442093 -4.350764 0.325490 0.290196 0.184314
v -0.155260 0.445184 -4.347148 0.168627 0.145098 0.098039
v -0.154243 0.445901 -4.346087 0.152941 0.133333 0.078431
v -0.155168 0.444482 -4.346014 0.137255 0.117647 0.047059
v -0.155826 0.443185 -4.346135 0.125490 0.105882 0.015686
v -0.156066 0.443171 -4.347282 0.137255 0.121569 0.035294
v -0.156921 0.441341 -4.347494 0.211765 0.184314 0.101961
v -0.157641 0.439262 -4.347635 0.345098 0.298039 0.172549
v -0.157955 0.437880 -4.347601 0.349020 0.301961 0.168627
v -0.153997 0.444746 -4.345203 0.125490 0.105882 0.039216
v -0.156849 0.441398 -4.344871 0.152941 0.129412 0.050980
v -0.155834 0.442165 -4.343680 0.125490 0.105882 0.027451
v -0.154762 0.442752 -4.343769 0.121569 0.101961 0.015686
v -0.154652 0.442232 -4.343265 0.125490 0.105882 0.023529
v -0.157661 0.439635 -4.344906 0.270588 0.239216 0.133333
v -0.156867 0.441054 -4.343776 0.156863 0.141176 0.070588
v -0.157673 0.439319 -4.343769 0.223529 0.203922 0.117647
v -0.156664 0.440504 -4.342627 0.176471 0.160784 0.098039
v -0.155609 0.441098 -4.342381 0.160784 0.145098 0.086275
v -0.157533 0.439200 -4.342991 0.211765 0.192157 0.113725
v -0.155308 0.439717 -4.341574 0.180392 0.164706 0.098039
v -0.156445 0.439477 -4.341582 0.188235 0.172549 0.109804
v -0.155219 0.439296 -4.341445 0.188235 0.168627 0.101961
v -0.157097 0.436944 -4.341464 0.215686 0.196078 0.109804
v -0.157977 0.438002 -4.343993 0.239216 0.215686 0.125490
v -0.157734 0.438016 -4.342607 0.215686 0.200000 0.113725
v -0.157606 0.436598 -4.342629 0.207843 0.188235 0.105882
v -0.157341 0.438099 -4.341563 0.207843 0.192157 0.113725
v -0.145342 0.439321 -4.344025 0.231373 0.207843 0.113725
v -0.145466 0.438333 -4.342373 0.129412 0.117647 0.058824
v -0.144125 0.437419 -4.341473 0.160784 0.141176 0.070588
v -0.146374 0.437479 -4.341339 0.156863 0.141176 0.070588
v -0.158208 0.432105 -4.349234 0.243137 0.203922 0.086275
v -0.158041 0.433558 -4.347353 0.321569 0.258824 0.109804
v -0.158177 0.436039 -4.346533 0.325490 0.278431 0.145098
v -0.157738 0.429701 -4.348417 0.219608 0.188235 0.082353
v -0.157356 0.429781 -4.346093 0.266667 0.219608 0.090196
v -0.157579 0.427503 -4.345612 0.286275 0.227451 0.078431
v -0.155890 0.434843 -4.341445 0.247059 0.215686 0.121569
v -0.155903 0.432499 -4.341711 0.266667 0.231373 0.121569
v -0.157953 0.436277 -4.344195 0.215686 0.196078 0.105882
v -0.157649 0.433270 -4.345655 0.317647 0.262745 0.121569
v -0.156853 0.432263 -4.343769 0.274510 0.231373 0.113725
v -0.156707 0.434688 -4.342182 0.227451 0.203922 0.113725
v -0.155751 0.430298 -4.341281 0.270588 0.227451 0.109804
v -0.156894 0.429879 -4.343769 0.274510 0.227451 0.098039
v -0.157421 0.427338 -4.343722 0.294118 0.231373 0.078431
v -0.156736 0.427305 -4.341491 0.282353 0.227451 0.090196
v -0.154826 0.437444 -4.340815 0.231373 0.207843 0.117647
v -0.144790 0.434762 -4.339248 0.231373 0.192157 0.078431
v -0.152071 0.435651 -4.340269 0.243137 0.211765 0.109804
v -0.148281 0.434142 -4.339183 0.231373 0.196078 0.090196
v -0.151559 0.433241 -4.339283 0.250980 0.215686 0.109804
v -0.142780 0.432501 -4.337252 0.215686 0.168627 0.043137
v -0.144026 0.431529 -4.336276 0.207843 0.164706 0.050980
v -0.146484 0.431772 -4.337027 0.215686 0.176471 0.074510
v -0.151109 0.431104 -4.337956 0.223529 0.192157 0.098039
v -0.150801 0.429650 -4.336797 0.192157 0.164706 0.090196
v -0.143387 0.430103 -4.334638 0.160784 0.121569 0.035294
v -0.146087 0.429803 -4.334466 0.211765 0.176471 0.082353
v -0.154345 0.435170 -4.340492 0.254902 0.223529 0.125490
v -0.153864 0.432896 -4.339987 0.258824 0.223529 0.117647
v -0.153431 0.430721 -4.338977 0.258824 0.219608 0.113725
v -0.155256 0.427897 -4.339120 0.270588 0.227451 0.109804
v -0.152934 0.428414 -4.336754 0.227451 0.196078 0.105882
v -0.113192 0.587734 -4.221012 0.745098 0.631373 0.356863
v -0.114565 0.585747 -4.220935 0.721569 0.607843 0.345098
v -0.117217 0.584846 -4.221462 0.752941 0.635294 0.349020
v -0.183132 0.573309 -4.258661 0.811765 0.709804 0.458824
v -0.184457 0.571835 -4.258606 0.807843 0.701961 0.450980
v -0.185370 0.573226 -4.260491 0.780392 0.690196 0.462745
v -0.189870 0.571454 -4.262736 0.733333 0.650980 0.443137
v -0.186706 0.570855 -4.259438 0.788235 0.694118 0.466667
v -0.186681 0.568715 -4.257298 0.784314 0.694118 0.470588
v -0.188857 0.567485 -4.258038 0.776471 0.686275 0.462745
v -0.120460 0.587136 -4.223047 0.764706 0.654902 0.380392
v -0.119963 0.583392 -4.221745 0.760784 0.643137 0.360784
v -0.123763 0.583085 -4.223149 0.784314 0.666667 0.368627
v -0.116922 0.581474 -4.220728 0.752941 0.627451 0.333333
v -0.119002 0.578900 -4.220855 0.792157 0.658824 0.333333
v -0.125646 0.580191 -4.222981 0.717647 0.623529 0.356863
v -0.122208 0.580951 -4.222099 0.764706 0.647059 0.356863
v -0.128955 0.583965 -4.224698 0.788235 0.678431 0.368627
v -0.134485 0.582374 -4.227999 0.729412 0.619608 0.360784
v -0.135595 0.580848 -4.227985 0.686275 0.584314 0.337255
v -0.133668 0.580765 -4.226685 0.717647 0.603922 0.337255
v -0.131859 0.580980 -4.225689 0.670588 0.556863 0.309804
v -0.127742 0.583878 -4.224142 0.819608 0.698039 0.372549
v -0.128455 0.581113 -4.224061 0.717647 0.603922 0.325490
v -0.131057 0.578442 -4.224961 0.701961 0.580392 0.317647
v -0.129712 0.577698 -4.224265 0.717647 0.600000 0.329412
v -0.127135 0.576659 -4.223335 0.705882 0.607843 0.349020
v -0.132937 0.574142 -4.224648 0.694118 0.568627 0.286275
v -0.123054 0.576623 -4.221569 0.788235 0.686275 0.403922
v -0.124334 0.575311 -4.221860 0.800000 0.690196 0.400000
v -0.123650 0.573588 -4.221131 0.784314 0.666667 0.364706
v -0.127821 0.575470 -4.223314 0.713725 0.611765 0.345098
v -0.128994 0.573556 -4.223057 0.737255 0.619608 0.317647
v -0.127493 0.572848 -4.222202 0.792157 0.654902 0.325490
v -0.131509 0.574097 -4.223988 0.713725 0.584314 0.290196
v -0.129962 0.572170 -4.223064 0.768627 0.635294 0.317647
v -0.132461 0.570843 -4.223875 0.776471 0.635294 0.325490
v -0.125180 0.570488 -4.220953 0.752941 0.635294 0.313725
v -0.127306 0.571022 -4.221734 0.756863 0.619608 0.290196
v -0.126286 0.566693 -4.220952 0.745098 0.627451 0.317647
v -0.132339 0.568782 -4.223319 0.807843 0.662745 0.337255
v -0.131253 0.568247 -4.222642 0.827451 0.686275 0.349020
v -0.129875 0.569951 -4.222347 0.768627 0.631373 0.309804
v -0.129764 0.568608 -4.222068 0.811765 0.674510 0.341176
v -0.129396 0.565878 -4.221804 0.749020 0.631373 0.321569
v -0.137187 0.583073 -4.230183 0.760784 0.682353 0.454902
v -0.138723 0.583309 -4.231516 0.807843 0.737255 0.505882
v -0.139568 0.580735 -4.229916 0.788235 0.690196 0.411765
v -0.141986 0.580214 -4.231426 0.784314 0.701961 0.435294
v -0.144431 0.579637 -4.232956 0.717647 0.643137 0.419608
v -0.142543 0.579056 -4.231081 0.772549 0.674510 0.392157
v -0.140719 0.577951 -4.229409 0.788235 0.670588 0.364706
v -0.143300 0.575326 -4.230400 0.674510 0.568627 0.298039
v -0.146863 0.581435 -4.236848 0.576471 0.521569 0.356863
v -0.146292 0.579461 -4.234613 0.670588 0.611765 0.415686
v -0.149106 0.576707 -4.235345 0.694118 0.607843 0.372549
v -0.153388 0.576789 -4.238781 0.721569 0.635294 0.396078
v -0.151284 0.575879 -4.236935 0.686275 0.592157 0.345098
v -0.152669 0.573288 -4.236992 0.694118 0.580392 0.313725
v -0.149331 0.574857 -4.234533 0.705882 0.596078 0.333333
v -0.152664 0.570264 -4.235584 0.709804 0.607843 0.341176
v -0.151049 0.571328 -4.234786 0.690196 0.580392 0.321569
v -0.144457 0.577007 -4.231659 0.725490 0.615686 0.337255
v -0.146964 0.575638 -4.232811 0.717647 0.611765 0.345098
v -0.146630 0.573411 -4.231774 0.686275 0.572549 0.294118
v -0.149757 0.568847 -4.233063 0.686275 0.592157 0.341176
v -0.150582 0.565296 -4.232467 0.717647 0.607843 0.337255
v -0.146168 0.568295 -4.230380 0.823529 0.690196 0.349020
v -0.148198 0.564264 -4.230307 0.756863 0.635294 0.341176
v -0.150092 0.562291 -4.230608 0.752941 0.623529 0.345098
v -0.136658 0.581640 -4.228982 0.709804 0.615686 0.380392
v -0.139532 0.579807 -4.229336 0.772549 0.662745 0.380392
v -0.136538 0.578327 -4.227578 0.721569 0.611765 0.341176
v -0.139115 0.574408 -4.228038 0.749020 0.623529 0.333333
v -0.134596 0.575492 -4.225958 0.717647 0.603922 0.329412
v -0.138771 0.571329 -4.226907 0.760784 0.631373 0.329412
v -0.136764 0.568065 -4.225357 0.776471 0.643137 0.313725
v -0.142251 0.572271 -4.229001 0.741176 0.607843 0.301961
v -0.140286 0.568250 -4.226968 0.803922 0.694118 0.376471
v -0.137524 0.563554 -4.224428 0.776471 0.654902 0.333333
v -0.142254 0.564874 -4.226925 0.823529 0.701961 0.368627
v -0.134736 0.571701 -4.224972 0.745098 0.619608 0.325490
v -0.134174 0.567897 -4.223982 0.796078 0.658824 0.325490
v -0.136665 0.565973 -4.224707 0.721569 0.596078 0.290196
v -0.143370 0.568150 -4.228576 0.792157 0.666667 0.345098
v -0.146043 0.561817 -4.227955 0.772549 0.650980 0.333333
v -0.132035 0.562738 -4.222201 0.827451 0.694118 0.341176
v -0.127962 0.563368 -4.220803 0.819608 0.682353 0.337255
v -0.129093 0.560359 -4.220419 0.843137 0.701961 0.341176
v -0.135178 0.564330 -4.223855 0.760784 0.635294 0.317647
v -0.132552 0.565262 -4.223081 0.776471 0.647059 0.321569
v -0.131584 0.560142 -4.221488 0.858824 0.717647 0.345098
v -0.139033 0.560988 -4.224362 0.811765 0.678431 0.329412
v -0.140926 0.558122 -4.224185 0.819608 0.709804 0.376471
v -0.131954 0.557794 -4.220923 0.894118 0.780392 0.423529
v -0.135075 0.560677 -4.223010 0.800000 0.674510 0.333333
v -0.136180 0.555691 -4.221454 0.882353 0.792157 0.462745
v -0.139667 0.557007 -4.223350 0.800000 0.694118 0.372549
v -0.139851 0.553777 -4.221607 0.870588 0.776471 0.454902
v -0.143211 0.561126 -4.226227 0.835294 0.701961 0.349020
v -0.140130 0.562756 -4.225491 0.800000 0.670588 0.333333
v -0.149017 0.560690 -4.229140 0.776471 0.647059 0.345098
v -0.148284 0.558355 -4.227856 0.800000 0.666667 0.333333
v -0.145824 0.557052 -4.225901 0.823529 0.717647 0.388235
v -0.142409 0.554394 -4.223341 0.850980 0.764706 0.454902
v -0.145870 0.555442 -4.225235 0.800000 0.701961 0.388235
v -0.136705 0.552655 -4.219883 0.901961 0.811765 0.494118
v -0.139082 0.552393 -4.220694 0.905882 0.811765 0.474510
v -0.141873 0.552009 -4.221717 0.901961 0.831373 0.525490
v -0.141284 0.550286 -4.220844 0.894118 0.827451 0.521569
v -0.144696 0.550107 -4.221970 0.886275 0.815686 0.517647
v -0.147829 0.549747 -4.223465 0.866667 0.788235 0.490196
v -0.144907 0.548154 -4.221369 0.870588 0.792157 0.486275
v -0.147008 0.544049 -4.220765 0.831373 0.745098 0.447059
v -0.171291 0.576735 -4.251076 0.733333 0.623529 0.384314
v -0.156923 0.575749 -4.240120 0.713725 0.619608 0.376471
v -0.161715 0.575402 -4.243176 0.784314 0.670588 0.380392
v -0.159001 0.576869 -4.241842 0.713725 0.615686 0.368627
v -0.159392 0.573238 -4.240550 0.764706 0.662745 0.400000
v -0.158424 0.572256 -4.239620 0.737255 0.627451 0.368627
v -0.166215 0.576420 -4.246513 0.749020 0.635294 0.368627
v -0.163999 0.576330 -4.244969 0.764706 0.639216 0.352941
v -0.168960 0.572270 -4.246067 0.749020 0.627451 0.360784
v -0.165561 0.573370 -4.243994 0.815686 0.682353 0.384314
v -0.167963 0.569509 -4.243301 0.776471 0.662745 0.380392
v -0.170222 0.569399 -4.245019 0.760784 0.639216 0.368627
v -0.162471 0.572812 -4.242096 0.796078 0.690196 0.419608
v -0.164651 0.569696 -4.241783 0.776471 0.678431 0.419608
v -0.171151 0.565231 -4.243601 0.733333 0.619608 0.364706
v -0.160908 0.568843 -4.238853 0.796078 0.686275 0.403922
v -0.166024 0.567599 -4.241373 0.803922 0.690196 0.407843
v -0.170178 0.562957 -4.241835 0.780392 0.666667 0.400000
v -0.167935 0.565460 -4.241545 0.839216 0.713725 0.400000
v -0.166265 0.563254 -4.239124 0.796078 0.686275 0.400000
v -0.178861 0.572467 -4.253767 0.760784 0.647059 0.396078
v -0.174420 0.573274 -4.250999 0.701961 0.592157 0.364706
v -0.175865 0.573709 -4.252578 0.725490 0.615686 0.372549
v -0.172316 0.573296 -4.248981 0.658824 0.564706 0.356863
v -0.177440 0.570911 -4.251618 0.694118 0.584314 0.349020
v -0.180131 0.567415 -4.251261 0.721569 0.607843 0.352941
v -0.176716 0.568586 -4.249520 0.698039 0.596078 0.368627
v -0.178576 0.565794 -4.248944 0.737255 0.623529 0.384314
v -0.183484 0.569892 -4.256081 0.752941 0.654902 0.427451
v -0.182100 0.569267 -4.254554 0.725490 0.619608 0.388235
v -0.188223 0.565849 -4.256401 0.752941 0.654902 0.423529
v -0.185839 0.565980 -4.255055 0.713725 0.615686 0.392157
v -0.182860 0.566320 -4.252851 0.701961 0.588235 0.349020
v -0.185040 0.564431 -4.253148 0.698039 0.592157 0.364706
v -0.183349 0.562765 -4.250880 0.745098 0.615686 0.364706
v -0.181160 0.562270 -4.248570 0.745098 0.627451 0.384314
v -0.187047 0.562207 -4.252833 0.756863 0.643137 0.388235
v -0.185554 0.559210 -4.249493 0.717647 0.607843 0.368627
v -0.186037 0.558043 -4.248669 0.760784 0.643137 0.388235
v -0.187473 0.556548 -4.247810 0.729412 0.623529 0.392157
v -0.172592 0.571058 -4.247783 0.674510 0.572549 0.349020
v -0.174993 0.566986 -4.247409 0.737255 0.619608 0.380392
v -0.173407 0.563255 -4.244059 0.717647 0.607843 0.384314
v -0.178765 0.562280 -4.246891 0.709804 0.596078 0.368627
v -0.175667 0.562686 -4.245255 0.682353 0.588235 0.380392
v -0.173504 0.561490 -4.242842 0.701961 0.607843 0.392157
v -0.171663 0.561331 -4.241668 0.745098 0.639216 0.400000
v -0.174548 0.558679 -4.241115 0.796078 0.686275 0.419608
v -0.177584 0.558790 -4.243582 0.772549 0.654902 0.403922
v -0.181144 0.557990 -4.245801 0.725490 0.627451 0.403922
v -0.180212 0.558800 -4.245782 0.721569 0.619608 0.392157
v -0.179656 0.557101 -4.243787 0.752941 0.647059 0.403922
v -0.181999 0.555540 -4.243626 0.819608 0.698039 0.423529
v -0.183916 0.558530 -4.247778 0.741176 0.639216 0.407843
v -0.183306 0.556931 -4.246045 0.745098 0.643137 0.423529
v -0.177746 0.556058 -4.241870 0.792157 0.678431 0.403922
v -0.173357 0.557901 -4.239891 0.800000 0.682353 0.407843
v -0.175853 0.552720 -4.238360 0.800000 0.698039 0.431373
v -0.180379 0.555414 -4.242749 0.788235 0.674510 0.411765
v -0.179890 0.553170 -4.241075 0.843137 0.733333 0.439216
v -0.178382 0.550912 -4.238693 0.800000 0.694118 0.415686
v -0.180511 0.549843 -4.239042 0.835294 0.725490 0.435294
v -0.183266 0.552626 -4.241749 0.800000 0.686275 0.407843
v -0.186380 0.554063 -4.244545 0.764706 0.647059 0.380392
v -0.187534 0.548263 -4.240149 0.823529 0.701961 0.400000
v -0.154168 0.569114 -4.236010 0.745098 0.631373 0.345098
v -0.156156 0.572188 -4.238512 0.709804 0.592157 0.329412
v -0.158764 0.568341 -4.237585 0.803922 0.694118 0.403922
v -0.155749 0.569163 -4.236924 0.745098 0.627451 0.341176
v -0.152260 0.565730 -4.233596 0.749020 0.643137 0.368627
v -0.155394 0.566873 -4.235461 0.815686 0.701961 0.384314
v -0.161408 0.565531 -4.237386 0.776471 0.682353 0.415686
v -0.156859 0.564500 -4.234697 0.831373 0.721569 0.411765
v -0.158998 0.562538 -4.234630 0.803922 0.690196 0.388235
v -0.153251 0.564740 -4.233566 0.796078 0.682353 0.376471
v -0.155899 0.562312 -4.232959 0.823529 0.698039 0.376471
v -0.151736 0.563590 -4.232269 0.803922 0.670588 0.368627
v -0.153261 0.561680 -4.231697 0.745098 0.623529 0.341176
v -0.162588 0.562103 -4.236641 0.772549 0.674510 0.400000
v -0.169097 0.559297 -4.238990 0.823529 0.721569 0.466667
v -0.170001 0.559201 -4.239425 0.807843 0.705882 0.450980
v -0.152244 0.559640 -4.230134 0.709804 0.592157 0.333333
v -0.157211 0.560448 -4.232604 0.866667 0.737255 0.411765
v -0.154849 0.559122 -4.231161 0.760784 0.647059 0.368627
v -0.156866 0.554248 -4.230372 0.760784 0.658824 0.376471
v -0.166669 0.557897 -4.236873 0.803922 0.725490 0.470588
v -0.162653 0.558680 -4.234768 0.815686 0.717647 0.443137
v -0.165315 0.555544 -4.235029 0.843137 0.745098 0.462745
v -0.160928 0.558097 -4.233583 0.819608 0.725490 0.454902
v -0.161505 0.553763 -4.232624 0.815686 0.709804 0.423529
v -0.158630 0.553966 -4.231072 0.772549 0.658824 0.372549
v -0.160232 0.549400 -4.229838 0.792157 0.694118 0.400000
v -0.162904 0.550388 -4.231697 0.807843 0.698039 0.403922
v -0.163910 0.553560 -4.233526 0.819608 0.717647 0.439216
v -0.164134 0.548307 -4.231422 0.854902 0.756863 0.450980
v -0.165000 0.545522 -4.230487 0.831373 0.737255 0.443137
v -0.153941 0.554848 -4.229206 0.768627 0.666667 0.388235
v -0.150977 0.554640 -4.227798 0.803922 0.694118 0.380392
v -0.152652 0.552386 -4.227368 0.831373 0.729412 0.415686
v -0.149118 0.552579 -4.225680 0.870588 0.776471 0.447059
v -0.151033 0.549030 -4.224551 0.850980 0.749020 0.423529
v -0.156505 0.549940 -4.228219 0.847059 0.752941 0.431373
v -0.153714 0.547742 -4.225540 0.854902 0.749020 0.419608
v -0.155773 0.547912 -4.226727 0.854902 0.752941 0.427451
v -0.155238 0.543623 -4.224537 0.839216 0.745098 0.423529
v -0.148985 0.547504 -4.223041 0.839216 0.760784 0.470588
v -0.152613 0.545873 -4.224132 0.862745 0.780392 0.478431
v -0.150721 0.544390 -4.222876 0.874510 0.796078 0.505882
v -0.154425 0.541380 -4.223287 0.831373 0.733333 0.411765
v -0.158505 0.546570 -4.227758 0.827451 0.721569 0.403922
v -0.162190 0.545431 -4.228604 0.843137 0.760784 0.470588
v -0.156916 0.546015 -4.226551 0.847059 0.749020 0.431373
v -0.158747 0.542983 -4.225917 0.862745 0.768627 0.454902
v -0.161080 0.543120 -4.226931 0.854902 0.772549 0.486275
v -0.163458 0.541410 -4.227535 0.843137 0.760784 0.486275
v -0.168179 0.554560 -4.236041 0.792157 0.682353 0.407843
v -0.171930 0.554472 -4.237480 0.792157 0.698039 0.427451
v -0.169285 0.552462 -4.235495 0.749020 0.643137 0.380392
v -0.169574 0.550454 -4.234776 0.807843 0.690196 0.396078
v -0.172391 0.550875 -4.236376 0.796078 0.682353 0.400000
v -0.175312 0.549184 -4.236510 0.835294 0.737255 0.447059
v -0.170224 0.548618 -4.234130 0.835294 0.717647 0.411765
v -0.177020 0.550601 -4.237808 0.788235 0.686275 0.411765
v -0.178276 0.547811 -4.237157 0.854902 0.760784 0.466667
v -0.179957 0.546553 -4.237169 0.847059 0.749020 0.454902
v -0.176061 0.545994 -4.235201 0.874510 0.776471 0.470588
v -0.181699 0.547784 -4.238295 0.823529 0.717647 0.419608
v -0.182666 0.545954 -4.237820 0.831373 0.713725 0.411765
v -0.186653 0.544876 -4.237995 0.839216 0.721569 0.439216
v -0.169589 0.547229 -4.233282 0.803922 0.690196 0.388235
v -0.168172 0.545783 -4.232122 0.811765 0.698039 0.392157
v -0.170262 0.544414 -4.232568 0.839216 0.733333 0.423529
v -0.172243 0.547021 -4.234054 0.823529 0.709804 0.415686
v -0.174335 0.543578 -4.233579 0.831373 0.733333 0.439216
v -0.167375 0.541709 -4.230145 0.862745 0.780392 0.486275
v -0.173118 0.542142 -4.232698 0.850980 0.752941 0.450980
v -0.172272 0.539826 -4.231247 0.843137 0.749020 0.450980
v -0.174660 0.539995 -4.232630 0.823529 0.737255 0.466667
v -0.174350 0.537773 -4.231989 0.831373 0.733333 0.443137
v -0.179199 0.545249 -4.236229 0.819608 0.729412 0.454902
v -0.179238 0.543842 -4.235820 0.819608 0.725490 0.450980
v -0.181093 0.543738 -4.236500 0.831373 0.717647 0.439216
v -0.184254 0.543108 -4.237092 0.741176 0.631373 0.380392
v -0.180672 0.542238 -4.235999 0.807843 0.694118 0.415686
v -0.181411 0.540816 -4.236073 0.760784 0.650980 0.376471
v -0.183456 0.541786 -4.236571 0.690196 0.588235 0.352941
v -0.183124 0.540344 -4.236498 0.650980 0.556863 0.321569
v -0.177985 0.539795 -4.234496 0.784314 0.690196 0.423529
v -0.181824 0.537918 -4.236558 0.635294 0.533333 0.290196
v -0.183083 0.536269 -4.237430 0.556863 0.470588 0.266667
v -0.179813 0.540717 -4.235597 0.764706 0.658824 0.388235
v -0.179819 0.538585 -4.235439 0.737255 0.635294 0.368627
v -0.181033 0.538796 -4.236103 0.682353 0.584314 0.325490
v -0.180793 0.537659 -4.236064 0.674510 0.568627 0.309804
v -0.180434 0.536255 -4.235868 0.627451 0.525490 0.278431
v -0.176667 0.543851 -4.234689 0.882353 0.784314 0.466667
v -0.177769 0.535705 -4.233826 0.756863 0.658824 0.388235
v -0.166671 0.540206 -4.228931 0.882353 0.807843 0.517647
v -0.148456 0.539900 -4.219758 0.850980 0.764706 0.474510
v -0.151048 0.540427 -4.221279 0.886275 0.803922 0.494118
v -0.150817 0.537326 -4.220008 0.854902 0.768627 0.470588
v -0.156508 0.535160 -4.221801 0.815686 0.717647 0.396078
v -0.153578 0.535718 -4.220772 0.827451 0.737255 0.431373
v -0.159638 0.538325 -4.224404 0.796078 0.709804 0.403922
v -0.157486 0.537221 -4.223120 0.819608 0.741176 0.443137
v -0.159693 0.534082 -4.223217 0.831373 0.741176 0.431373
v -0.155258 0.532732 -4.220188 0.835294 0.749020 0.443137
v -0.159040 0.531501 -4.221609 0.901961 0.807843 0.478431
v -0.161722 0.535556 -4.224546 0.870588 0.780392 0.450980
v -0.162369 0.530583 -4.222679 0.866667 0.764706 0.443137
v -0.161269 0.528157 -4.221236 0.858824 0.776471 0.474510
v -0.163271 0.525992 -4.221485 0.862745 0.788235 0.498039
v -0.172755 0.537262 -4.230641 0.843137 0.741176 0.439216
v -0.170825 0.538411 -4.229966 0.847059 0.756863 0.466667
v -0.181927 0.535556 -4.236948 0.568627 0.474510 0.250980
v -0.182005 0.533224 -4.236960 0.580392 0.486275 0.278431
v -0.176952 0.534349 -4.232946 0.768627 0.666667 0.396078
v -0.181258 0.532189 -4.236211 0.572549 0.478431 0.258824
v -0.180258 0.530749 -4.234850 0.552941 0.454902 0.254902
v -0.181503 0.529102 -4.235279 0.623529 0.525490 0.298039
v -0.177713 0.531996 -4.232771 0.784314 0.674510 0.384314
v -0.174239 0.534533 -4.230633 0.756863 0.662745 0.388235
v -0.173431 0.532376 -4.229423 0.768627 0.678431 0.400000
v -0.175793 0.532243 -4.231187 0.819608 0.725490 0.435294
v -0.177079 0.529162 -4.230810 0.831373 0.741176 0.443137
v -0.174098 0.528871 -4.228610 0.847059 0.752941 0.439216
v -0.178403 0.529885 -4.232281 0.788235 0.690196 0.400000
v -0.179535 0.528335 -4.232209 0.803922 0.705882 0.400000
v -0.177215 0.527790 -4.230152 0.874510 0.784314 0.478431
v -0.179122 0.527141 -4.230920 0.886275 0.796078 0.490196
v -0.181233 0.524839 -4.230111 0.886275 0.776471 0.439216
v -0.164028 0.537958 -4.226550 0.882353 0.792157 0.478431
v -0.168026 0.536450 -4.227727 0.862745 0.772549 0.470588
v -0.172629 0.535073 -4.229743 0.784314 0.690196 0.400000
v -0.165145 0.534194 -4.225622 0.874510 0.780392 0.466667
v -0.167460 0.533708 -4.226621 0.815686 0.713725 0.396078
v -0.170259 0.532716 -4.227976 0.819608 0.713725 0.403922
v -0.169041 0.528571 -4.225710 0.819608 0.721569 0.396078
v -0.163873 0.531910 -4.223886 0.843137 0.749020 0.439216
v -0.170908 0.525337 -4.225336 0.882353 0.792157 0.490196
v -0.164720 0.528061 -4.223218 0.823529 0.717647 0.400000
v -0.166853 0.528119 -4.224298 0.823529 0.717647 0.384314
v -0.165846 0.526139 -4.223012 0.839216 0.737255 0.419608
v -0.167786 0.525660 -4.223687 0.831373 0.733333 0.419608
v -0.171309 0.522140 -4.223421 0.858824 0.760784 0.450980
v -0.167049 0.522309 -4.221377 0.831373 0.741176 0.435294
v -0.169423 0.521071 -4.221762 0.847059 0.756863 0.458824
v -0.175142 0.526187 -4.227640 0.862745 0.764706 0.447059
v -0.172576 0.527729 -4.227229 0.847059 0.764706 0.447059
v -0.175668 0.524002 -4.226541 0.854902 0.768627 0.470588
v -0.177015 0.526317 -4.229012 0.866667 0.776471 0.466667
v -0.180689 0.523381 -4.228191 0.870588 0.768627 0.435294
v -0.177472 0.524494 -4.227752 0.858824 0.764706 0.450980
v -0.173457 0.522775 -4.224984 0.866667 0.780392 0.478431
v -0.176823 0.522502 -4.225929 0.890196 0.803922 0.505882
v -0.174737 0.519916 -4.223619 0.878431 0.788235 0.478431
v -0.172096 0.518822 -4.221498 0.854902 0.760784 0.450980
v -0.181038 0.519801 -4.224793 0.862745 0.764706 0.447059
v -0.177638 0.520263 -4.224548 0.894118 0.803922 0.494118
v -0.175746 0.517372 -4.222350 0.858824 0.772549 0.466667
v -0.177098 0.517226 -4.222555 0.862745 0.772549 0.462745
v -0.177959 0.513167 -4.219706 0.894118 0.819608 0.517647
v -0.156986 0.427611 -4.353578 0.278431 0.235294 0.101961
v -0.150538 0.428742 -4.335709 0.192157 0.168627 0.098039
v -0.148663 0.429253 -4.335252 0.203922 0.176471 0.101961
v 0.479607 0.286563 -3.922440 0.631373 0.541176 0.337255
v 0.483816 0.286827 -3.923677 0.674510 0.572549 0.349020
v 0.487286 0.284912 -3.923029 0.658824 0.572549 0.352941
v 0.500761 0.278550 -3.923366 0.760784 0.647059 0.372549
v 0.513918 0.270183 -3.923503 0.709804 0.615686 0.368627
v 0.513794 0.268430 -3.922241 0.760784 0.662745 0.415686
v 0.407284 0.318881 -3.922822 0.768627 0.682353 0.443137
v 0.359970 0.327939 -3.922136 0.768627 0.686275 0.458824
v 0.357072 0.330065 -3.923526 0.850980 0.733333 0.443137
v 0.388979 0.324860 -3.923451 0.756863 0.670588 0.450980
v 0.383463 0.325705 -3.922759 0.741176 0.654902 0.411765
v 0.393098 0.323344 -3.922734 0.454902 0.407843 0.309804
v 0.368346 0.327227 -3.923052 0.737255 0.654902 0.439216
v 0.365257 0.327720 -3.923110 0.760784 0.678431 0.447059
v 0.348649 0.330314 -3.923226 0.807843 0.709804 0.439216
v 0.346128 0.330339 -3.923082 0.827451 0.725490 0.447059
v 0.339251 0.331700 -3.923899 0.776471 0.670588 0.396078
v 0.337066 0.331935 -3.923925 0.862745 0.776471 0.482353
v 0.327995 0.332754 -3.923965 0.803922 0.690196 0.400000
v 0.325136 0.332251 -3.923315 0.803922 0.682353 0.400000
v 0.322979 0.331896 -3.923171 0.772549 0.654902 0.384314
v 0.318780 0.332320 -3.923289 0.807843 0.701961 0.435294
v 0.343447 0.307219 -3.923143 0.466667 0.380392 0.207843
v 0.326896 0.312623 -3.923129 0.403922 0.333333 0.196078
v 0.324344 0.313311 -3.923240 0.352941 0.286275 0.164706
v 0.320799 0.314383 -3.923288 0.419608 0.337255 0.176471
v 0.335237 0.311009 -3.923141 0.372549 0.325490 0.219608
v 0.333673 0.311810 -3.922708 0.356863 0.317647 0.215686
v 0.331595 0.311387 -3.923580 0.482353 0.419608 0.262745
v 0.329855 0.312070 -3.923322 0.423529 0.368627 0.247059
v 0.466712 0.294172 -3.923129 0.619608 0.533333 0.317647
v 0.463859 0.295763 -3.923170 0.709804 0.615686 0.388235
v 0.448664 0.302295 -3.921519 0.694118 0.607843 0.380392
v 0.453098 0.301975 -3.923733 0.725490 0.643137 0.400000
v 0.449555 0.303709 -3.922980 0.698039 0.611765 0.392157
v 0.421144 0.313118 -3.922324 0.223529 0.215686 0.196078
v 0.431504 0.311683 -3.923827 0.705882 0.615686 0.372549
v 0.424759 0.313410 -3.923643 0.231373 0.219608 0.192157
v 0.468678 0.293277 -3.923036 0.619608 0.533333 0.325490
v 0.474462 0.289666 -3.923492 0.662745 0.580392 0.368627
v 0.439175 0.252082 -3.923876 0.564706 0.482353 0.313725
v 0.438064 0.251611 -3.922251 0.631373 0.545098 0.388235
v 0.441719 0.251275 -3.923229 0.525490 0.458824 0.345098
v 0.435280 0.253585 -3.923065 0.635294 0.568627 0.384314
v 0.432685 0.254169 -3.923186 0.678431 0.588235 0.372549
v 0.431868 0.253926 -3.922760 0.690196 0.607843 0.392157
v 0.418051 0.261801 -3.923103 0.603922 0.537255 0.333333
v 0.417875 0.260560 -3.921914 0.643137 0.596078 0.419608
v 0.419389 0.261214 -3.922850 0.572549 0.517647 0.356863
v 0.420553 0.260938 -3.923270 0.556863 0.501961 0.337255
v 0.422267 0.260034 -3.923852 0.513725 0.450980 0.290196
v 0.413191 0.260564 -3.922939 0.592157 0.529412 0.360784
v 0.411224 0.260297 -3.923060 0.478431 0.419608 0.274510
v 0.409822 0.260032 -3.923115 0.411765 0.341176 0.192157
v 0.410061 0.258895 -3.923115 0.403922 0.329412 0.180392
v 0.410398 0.257755 -3.923078 0.345098 0.294118 0.180392
v 0.410982 0.256771 -3.923208 0.301961 0.266667 0.168627
v 0.412208 0.255699 -3.923102 0.258824 0.235294 0.172549
v 0.413362 0.254844 -3.923089 0.254902 0.223529 0.160784
v 0.428701 0.255009 -3.923380 0.552941 0.494118 0.321569
v 0.417482 0.253448 -3.923155 0.262745 0.207843 0.121569
v 0.415992 0.254907 -3.923110 0.274510 0.235294 0.152941
v 0.417564 0.252854 -3.923115 0.258824 0.207843 0.125490
v 0.416502 0.252262 -3.923115 0.239216 0.196078 0.129412
v 0.414247 0.253842 -3.923115 0.254902 0.207843 0.129412
v 0.415135 0.252793 -3.923077 0.250980 0.196078 0.113725
v 0.362517 0.295666 -3.923631 0.490196 0.419608 0.278431
v 0.364184 0.294493 -3.923754 0.431373 0.376471 0.254902
v 0.367151 0.294210 -3.922390 0.454902 0.384314 0.235294
v 0.378779 0.280168 -3.925145 0.439216 0.384314 0.247059
v 0.383704 0.276726 -3.924270 0.239216 0.207843 0.125490
v 0.385511 0.276000 -3.923626 0.258824 0.215686 0.129412
v 0.354162 0.299752 -3.922877 0.478431 0.419608 0.286275
v 0.346512 0.304922 -3.923173 0.454902 0.388235 0.235294
v 0.349507 0.303474 -3.922409 0.470588 0.411765 0.266667
v 0.351567 0.302299 -3.921914 0.517647 0.447059 0.294118
v 0.387006 0.274648 -3.923720 0.254902 0.219608 0.133333
v 0.395624 0.267059 -3.923218 0.423529 0.368627 0.239216
v 0.398849 0.265252 -3.923027 0.419608 0.364706 0.219608
v 0.405821 0.261367 -3.923076 0.411765 0.333333 0.168627
v 0.403820 0.262019 -3.923306 0.419608 0.333333 0.129412
v 0.402267 0.262954 -3.922517 0.396078 0.317647 0.129412
v 0.407517 0.261039 -3.923115 0.380392 0.317647 0.184314
v 0.486666 0.283058 -3.921218 0.741176 0.647059 0.419608
v 0.491120 0.280408 -3.920561 0.772549 0.658824 0.388235
v 0.483066 0.282537 -3.919983 0.694118 0.600000 0.388235
v 0.480112 0.281662 -3.918264 0.674510 0.596078 0.396078
v 0.488357 0.281484 -3.920581 0.831373 0.721569 0.447059
v 0.483233 0.280317 -3.918231 0.733333 0.635294 0.400000
v 0.480517 0.279320 -3.916086 0.709804 0.615686 0.392157
v 0.480058 0.277310 -3.914302 0.752941 0.647059 0.388235
v 0.499005 0.277733 -3.921951 0.807843 0.674510 0.368627
v 0.505918 0.275006 -3.922837 0.607843 0.513725 0.301961
v 0.506489 0.272354 -3.921719 0.658824 0.568627 0.349020
v 0.501253 0.276573 -3.922215 0.752941 0.635294 0.368627
v 0.503267 0.274180 -3.921513 0.639216 0.549020 0.325490
v 0.499278 0.275599 -3.920223 0.811765 0.674510 0.388235
v 0.502027 0.273750 -3.920620 0.670588 0.572549 0.352941
v 0.499979 0.273496 -3.919462 0.713725 0.607843 0.376471
v 0.517242 0.268227 -3.923010 0.650980 0.572549 0.368627
v 0.513862 0.266285 -3.920529 0.698039 0.615686 0.384314
v 0.504170 0.271894 -3.920519 0.611765 0.533333 0.341176
v 0.509496 0.270684 -3.922113 0.709804 0.603922 0.360784
v 0.508003 0.269597 -3.920595 0.662745 0.564706 0.349020
v 0.511480 0.267595 -3.920652 0.694118 0.592157 0.360784
v 0.503925 0.269256 -3.918543 0.643137 0.556863 0.356863
v 0.501477 0.267559 -3.915923 0.678431 0.588235 0.372549
v 0.508399 0.266417 -3.917777 0.627451 0.541176 0.321569
v 0.506134 0.263638 -3.914685 0.658824 0.576471 0.384314
v 0.504701 0.266207 -3.916199 0.600000 0.525490 0.356863
v 0.502914 0.264800 -3.913983 0.635294 0.556863 0.364706
v 0.497061 0.278825 -3.922042 0.678431 0.572549 0.317647
v 0.492158 0.279144 -3.920195 0.776471 0.662745 0.380392
v 0.494049 0.277743 -3.920089 0.709804 0.603922 0.352941
v 0.498985 0.276456 -3.920718 0.815686 0.674510 0.376471
v 0.495505 0.275920 -3.919145 0.643137 0.545098 0.321569
v 0.492463 0.276625 -3.918324 0.686275 0.584314 0.345098
v 0.495938 0.275048 -3.918616 0.639216 0.545098 0.329412
v 0.490828 0.274348 -3.916266 0.768627 0.658824 0.411765
v 0.490314 0.276458 -3.917451 0.705882 0.607843 0.372549
v 0.495462 0.273029 -3.917194 0.682353 0.584314 0.368627
v 0.498133 0.272425 -3.918049 0.627451 0.537255 0.341176
v 0.495506 0.269839 -3.914853 0.650980 0.556863 0.341176
v 0.491963 0.271197 -3.914436 0.776471 0.666667 0.384314
v 0.486442 0.277835 -3.917442 0.749020 0.654902 0.400000
v 0.486728 0.275762 -3.915840 0.752941 0.647059 0.388235
v 0.484964 0.273913 -3.913507 0.729412 0.627451 0.384314
v 0.483003 0.275980 -3.914350 0.745098 0.647059 0.400000
v 0.500156 0.269610 -3.916686 0.611765 0.537255 0.364706
v 0.497532 0.269307 -3.915485 0.623529 0.541176 0.352941
v 0.499451 0.266906 -3.914551 0.658824 0.572549 0.364706
v 0.480804 0.274007 -3.912405 0.701961 0.600000 0.364706
v 0.481509 0.272383 -3.911222 0.760784 0.643137 0.388235
v 0.488760 0.272603 -3.913816 0.729412 0.627451 0.376471
v 0.488853 0.269841 -3.911743 0.607843 0.525490 0.329412
v 0.484689 0.270755 -3.910794 0.768627 0.654902 0.392157
v 0.480539 0.269063 -3.908229 0.717647 0.619608 0.376471
v 0.493340 0.269044 -3.913352 0.674510 0.584314 0.360784
v 0.491190 0.267925 -3.911178 0.607843 0.525490 0.337255
v 0.494978 0.267004 -3.912624 0.643137 0.556863 0.356863
v 0.492163 0.266789 -3.910719 0.611765 0.529412 0.341176
v 0.496362 0.264111 -3.910344 0.588235 0.517647 0.356863
v 0.494967 0.265134 -3.910564 0.623529 0.545098 0.360784
v 0.484331 0.268702 -3.909203 0.749020 0.643137 0.396078
v 0.490589 0.265353 -3.908716 0.615686 0.537255 0.352941
v 0.487296 0.266215 -3.908484 0.623529 0.541176 0.360784
v 0.485274 0.263235 -3.905805 0.733333 0.639216 0.392157
v 0.492527 0.265095 -3.909209 0.592157 0.521569 0.352941
v 0.489340 0.261861 -3.905904 0.682353 0.592157 0.364706
v 0.493488 0.263061 -3.908214 0.615686 0.545098 0.376471
v 0.485048 0.262305 -3.904822 0.694118 0.603922 0.368627
v 0.482334 0.261442 -3.902212 0.674510 0.588235 0.345098
v 0.484542 0.260264 -3.902224 0.678431 0.596078 0.360784
v 0.400452 0.320005 -3.922204 0.643137 0.556863 0.345098
v 0.402796 0.318204 -3.921067 0.745098 0.639216 0.388235
v 0.399613 0.318044 -3.920515 0.658824 0.564706 0.341176
v 0.397468 0.322125 -3.923230 0.478431 0.423529 0.290196
v 0.397039 0.319091 -3.920625 0.662745 0.576471 0.349020
v 0.394335 0.319131 -3.920192 0.686275 0.592157 0.352941
v 0.399226 0.316674 -3.919156 0.682353 0.580392 0.349020
v 0.395726 0.315726 -3.916867 0.737255 0.615686 0.360784
v 0.397100 0.316137 -3.917679 0.733333 0.619608 0.368627
v 0.356933 0.328541 -3.922228 0.792157 0.694118 0.443137
v 0.379692 0.326842 -3.923515 0.760784 0.674510 0.431373
v 0.383769 0.322356 -3.920213 0.784314 0.686275 0.427451
v 0.380257 0.324176 -3.920767 0.729412 0.639216 0.400000
v 0.381299 0.321988 -3.919125 0.764706 0.654902 0.403922
v 0.378928 0.324457 -3.920856 0.737255 0.650980 0.415686
[truncated: 48,723,928 more chars]
